# Supplementary material for: CONE: Community Oriented Network Estimation Is a Versatile Framework for Inferring Population Structure in Large-Scale Sequencing Data
Source: G3 (Bethesda). 2017 Aug 22;7(10):3359–77. doi: 10.1534/g3.117.300131 (PMC5633386; doi:10.1534/g3.117.300131)
Supplement: Supplementary file 8 [file 3359FileS1.zip]

Archive with 72 entries (58 files):
- Supplementary_R_Codes/
- Supplementary_R_Codes/E_coli/
- Supplementary_R_Codes/E_coli/BacterialDataDataRecode.r
- Supplementary_R_Codes/E_coli/BacterialDataMBStyleNeighborhoodSelection.R
- Supplementary_R_Codes/E_coli/BactericalDataCommunityAnalysis.R
- Supplementary_R_Codes/E_coli/DrawGraphEcoliSamples.R
- Supplementary_R_Codes/E_coli/README.rtf
- Supplementary_R_Codes/E_coli/README.txt
- Supplementary_R_Codes/E_coli/StARSAnalysisEColi.R
- Supplementary_R_Codes/HGDP/
- Supplementary_R_Codes/HGDP/DrawGraphAllHGDPSamples.R
- Supplementary_R_Codes/HGDP/DrawGraphEuropeAndMidEast.R
- Supplementary_R_Codes/HGDP/EuropeMBNeighborhoodSelection.R
- Supplementary_R_Codes/HGDP/GenomicRelationshipsBetweenHGDPIndividuals.R
- Supplementary_R_Codes/HGDP/HGDPAncestryCoefficients.R
- Supplementary_R_Codes/HGDP/hgdpCharacteristics/
- Supplementary_R_Codes/HGDP/hgdpCharacteristics/Identify_samples.R
- Supplementary_R_Codes/HGDP/hgdpCharacteristics/README.txt
- Supplementary_R_Codes/HGDP/HGDPDataRecode.r
- Supplementary_R_Codes/HGDP/HGDPMBNeighborhoodSelection.R
- Supplementary_R_Codes/HGDP/MiddleEastMBNeighborhoodSelection.R
- Supplementary_R_Codes/HGDP/README.rtf
- Supplementary_R_Codes/HGDP/README.txt
- Supplementary_R_Codes/HGDP/StARSAnalysisHGDP.R
- Supplementary_R_Codes/HGDP/StARSEuropeanPopulations.R
- Supplementary_R_Codes/HGDP/StARSMiddle-EastPopulations.R
- Supplementary_R_Codes/HGDP/VanRadenGenomicRelationshipMatrix.R
- Supplementary_R_Codes/README.rtf
- Supplementary_R_Codes/README.txt
- Supplementary_R_Codes/Simulations/
- Supplementary_R_Codes/Simulations/AncestryCoefficientsSimulation/
- Supplementary_R_Codes/Simulations/AncestryCoefficientsSimulation/FindingNmbOfClustersWalkTrap.R
- Supplementary_R_Codes/Simulations/AncestryCoefficientsSimulation/HapMapSampleDist.r
- Supplementary_R_Codes/Simulations/AncestryCoefficientsSimulation/ModelSelector.txt
- Supplementary_R_Codes/Simulations/AncestryCoefficientsSimulation/README.rtf
- Supplementary_R_Codes/Simulations/AncestryCoefficientsSimulation/README.txt
- Supplementary_R_Codes/Simulations/AncestryCoefficientsSimulation/SimulationFun.R
- Supplementary_R_Codes/Simulations/AncestryCoefficientsSimulation/SimulationFunSolutionPath.R
- Supplementary_R_Codes/Simulations/PopulationModelSimulation/
- Supplementary_R_Codes/Simulations/PopulationModelSimulation/HierarchicalIslandModel/
- Supplementary_R_Codes/Simulations/PopulationModelSimulation/HierarchicalIslandModel/Data/
- Supplementary_R_Codes/Simulations/PopulationModelSimulation/HierarchicalIslandModel/FindingNmbOfClustersWalktrap.R
- Supplementary_R_Codes/Simulations/PopulationModelSimulation/HierarchicalIslandModel/HierarchicalIslandModelSimulationAnalysis.R
- Supplementary_R_Codes/Simulations/PopulationModelSimulation/HierarchicalIslandModel/Summary.R
- Supplementary_R_Codes/Simulations/PopulationModelSimulation/HierarchicalIslandSyntax.txt
- Supplementary_R_Codes/Simulations/PopulationModelSimulation/HierarchicalStepStoneSyntax.txt
- Supplementary_R_Codes/Simulations/PopulationModelSimulation/HierarchicalStStoneModel/
- Supplementary_R_Codes/Simulations/PopulationModelSimulation/HierarchicalStStoneModel/Data/
- Supplementary_R_Codes/Simulations/PopulationModelSimulation/HierarchicalStStoneModel/FindingNmbOfClustersWalktrap.R
- Supplementary_R_Codes/Simulations/PopulationModelSimulation/HierarchicalStStoneModel/HierarchicalStepStoneSimulationAnalysis.R
- Supplementary_R_Codes/Simulations/PopulationModelSimulation/HierarchicalStStoneModel/Summary.R
- Supplementary_R_Codes/Simulations/PopulationModelSimulation/IslandModel/
- Supplementary_R_Codes/Simulations/PopulationModelSimulation/IslandModelSyntax.txt
- Supplementary_R_Codes/Simulations/PopulationModelSimulation/IslandModel/Data/
- Supplementary_R_Codes/Simulations/PopulationModelSimulation/IslandModel/FindingNmbOfClustersWalktrap.R
- Supplementary_R_Codes/Simulations/PopulationModelSimulation/IslandModel/IslandModelSimulationAnalysis.R
- Supplementary_R_Codes/Simulations/PopulationModelSimulation/IslandModel/Summary.R
- Supplementary_R_Codes/Simulations/PopulationModelSimulation/README.rtf
- Supplementary_R_Codes/Simulations/PopulationModelSimulation/README.txt
- Supplementary_R_Codes/Teosinte/
- Supplementary_R_Codes/Teosinte/MexicoStARSAndMBNeighborhoodSelection.R
- Supplementary_R_Codes/Teosinte/MexicoTeosinteDrawGraph.r
- Supplementary_R_Codes/Teosinte/ParviglumisDrawGraph.R
- Supplementary_R_Codes/Teosinte/ParviglumisStARSAndMBNeighborhoodSelection.R
- Supplementary_R_Codes/Teosinte/README.rtf
- Supplementary_R_Codes/Teosinte/README.txt
- Supplementary_R_Codes/Teosinte/TeosinteAncestryCoefficients.r
- Supplementary_R_Codes/Teosinte/TeosinteArticleFigure9.r
- Supplementary_R_Codes/Teosinte/TeosinteCommunityAnalysis.R
- Supplementary_R_Codes/Teosinte/TeosinteDrawGraph.r
- Supplementary_R_Codes/Teosinte/TeosinteFindingNmbOfClustersElbow.R
- Supplementary_R_Codes/Teosinte/TeosinteStARSAndMBNeighborhoodSelection.R
