# Supplementary material for: CONE: Community Oriented Network Estimation Is a Versatile Framework for Inferring Population Structure in Large-Scale Sequencing Data
Source: G3 (Bethesda). 2017 Aug 22;7(10):3359–77. doi: 10.1534/g3.117.300131 (PMC5633386; doi:10.1534/g3.117.300131)
Supplement: Supplementary file 8 [file 3359FileS1.zip › Supplementary_R_Codes/E_coli/BacterialDataDataRecode.r]

# 11.8.2017

# With this script, we recode data file "converted_output.txt" with values more suitable for 
# tools we are using:

library(ff)
library(ffbase)
library(bigmemory)
library(biganalytics)

start = proc.time()

X <- read.big.matrix("converted_output.txt",sep=" ",type="integer")

object.size(X)
dim(X)

X[,410]
X[,2464]

# The data set may include some of the following values:

#  1    2   3   4   -9    N

# We will recode them in the matrix Y:

Y = big.matrix(nrow=348859,ncol=121,type="double",init=0)

object.size(Y)

# Matrix transpose

for(i in 1:121){
  
  Y[,i] <- X[i,]
  
  cat("\r",100*round(i/121,2),"%")
  
}

dim(Y)

Y[410,]

# Recode values "N" to missing values:

for(i in 1:121){
  
  Y[is.na(Y[,i]),i] <- -9 # N = ?
  
  cat("\r",round(100*i/121,1),"%")
  
}

Y[410,]
Y[2464,]

# Impute missing values with the marker mode:

tab = table(as.vector(Y[1222,]))

tab/121

tab = table(as.vector(Y[65660,]))

tab/121

##################################################################

# Remove SNPs with more than 5% missing genotypes:

fun = function(a){ sum(a == -9)/121}

missing = apply(Y,1,fun)

length(missing)

Ind = which(missing > 0.05)

hila = 1:348859
hila = hila[-Ind]

Y2 = big.matrix(nrow=length(hila),ncol=121,type="double",init=0)

dim(Y2)
length(hila)

for(i in 1:length(hila)){
  
  Y2[i,] <- as.numeric(Y[hila[i],])
  
  cat("\r",round(100*i/length(hila),2), "% complete.")
  
}

object.size(Y2)
dim(Y2)

rm(Y)
gc()

##################################################################

# There are no monomorphic markers in the data set:

fun = function(a){ length(table(as.vector(a[a != -9]))) }

monomorphic = apply(Y2,1,fun)

Ind2 = which(monomorphic == 1)

##################################################################

# Finaly impute the missing values with marker mode (row mode)

fun = function(a){ length(table(as.vector(a[a == -9]))) }

howmanystillmissing = apply(Y2,1,fun)

whichmissing = which(howmanystillmissing == 1)

tab = table(as.vector(Y2[2218,]))

tab/121

as.numeric(names(tab)[tab == max(tab)])[1]


for(i in 1:nrow(Y2)){ # for(i in whichmissing){
  
  tab = table(as.vector(Y2[i,]))
  
  Y2[i,Y2[i,] == -9] <- as.numeric(names(tab)[tab == max(tab)])[1]
  
  cat("\r",round(100 - (i/nrow(Y2))*100,1), "% remain.")
  
}

object.size(Y2)

# Write the matrix to the disc:

write.big.matrix(Y2, "BacterialData_Final_Forward_Recoded_and_Imputated.txt", row.names = FALSE, col.names = FALSE,
                 sep = ",")

end = proc.time()

(end - start)/60
