# Supplementary material for: CONE: Community Oriented Network Estimation Is a Versatile Framework for Inferring Population Structure in Large-Scale Sequencing Data
Source: G3 (Bethesda). 2017 Aug 22;7(10):3359–77. doi: 10.1534/g3.117.300131 (PMC5633386; doi:10.1534/g3.117.300131)
Supplement: Supplementary file 8 [file 3359FileS1.zip › Supplementary_R_Codes/E_coli/BacterialDataMBStyleNeighborhoodSelection.R]

# 29.4.2016

# Analyze the Bacterial data with multinomial regression in M & B style neighbourhood selection

library(bigmemory)
library(ff)

library(glmnet)

system.time(Y <- read.big.matrix("BacterialData_Final_Forward_Recoded_and_Imputated.txt",sep=",",type="integer"))


dim(Y)

p = ncol(Y)
n = nrow(Y)


newY <- ff(NA, dim=c(n,p), filename="SparseBacterialdata.ffd", vmode="integer") 
for(i in 1:p) {
  newY[,i] <- Y[,i]
  cat("\r",i)
} 

object.size(newY)/10^6

object.size(newY[,1])/10^6

object.size(newY[,-1])/10^6

intercept = T

lambdaStARS = 0.01769231 # Previously estimated value; see script "StARSFinalAnalysisEColi.R"

NewMBapprox = matrix(0,p,p)

for(i in 1:p){
    
  fit <- glmnet(newY[,-i], newY[,i],intercept=intercept,lambda=lambdaStARS,family="multinomial")
    
  sarake <- as.vector(coef(fit)$"1" + coef(fit)$"2" + coef(fit)$"3" + coef(fit)$"4")
    
  NewMBapprox[-i,i] <- sarake[-1]
  
  cat("\r", round(i/p*100,2), "%")
    
}

#save.image("HGDPAnalysisWithMultinomialRegression.RData")

#write.table(NewMBapprox,"BacterialMBapproxNonSymmetrical.txt",sep=",")

#load("HGDPAnalysisWithMultinomialRegression.RData")

NewMBapprox = read.table("HGDPMBapproxNonSymmetrix.txt",sep=",") # Non-Symmetric solution

NewMBapprox = NewMBapprox*t(NewMBapprox) # "And" rule

psiLambda = ifelse(NewMBapprox != 0 , 1, 0)

qgraph(psiLambda)
