# Supplementary material for: CONE: Community Oriented Network Estimation Is a Versatile Framework for Inferring Population Structure in Large-Scale Sequencing Data
Source: G3 (Bethesda). 2017 Aug 22;7(10):3359–77. doi: 10.1534/g3.117.300131 (PMC5633386; doi:10.1534/g3.117.300131)
Supplement: Supplementary file 8 [file 3359FileS1.zip › Supplementary_R_Codes/E_coli/BactericalDataCommunityAnalysis.R]

# 02.03.2017

# Draw the graph

library(igraph)
library(Matrix)

WeightA = read.table("WeightsWithStARLambdaBactericalData.txt",sep=",")

WeightA = as.matrix(WeightA)

NewMBapprox = read.table("BacterialMBapproxNonSymmetrical.txt",sep=",") # Non-Symmetric solution

NewMBapprox = as.matrix(NewMBapprox)

Ind = ifelse(NewMBapprox != 0 , 1, 0)

##################################################################

# Using the "AND" rule, make the MB approximation symmetric

psiLambda = Ind*t(Ind)

# Here is a small summary of the adjacency matrix with edge weights based on subsampled data
# (WeightA) and the unweighted adjacency matrix (psiLambda):

sum(WeightA[upper.tri(WeightA)] != 0)
sum(psiLambda[upper.tri(psiLambda)] != 0)

WeightedpsiLambda = psiLambda*WeightA

g = graph_from_adjacency_matrix(psiLambda,mode = "undirected",weighted=NULL)
wc = cluster_walktrap(g)

gStARS = graph_from_adjacency_matrix(WeightA,mode = "undirected",weighted=T)
wcStARS = cluster_walktrap(gStARS)

gWeighted = graph_from_adjacency_matrix(WeightedpsiLambda,mode = "undirected",weighted=T)
wcWeighted = cluster_walktrap(gWeighted)

max(membership(wc))

max(membership(wcStARS))

max(membership(wcWeighted))

OwnColors = c("red","blue","orange","lightblue","purple","pink","green","cyan","khaki","gray","brown","violet")

pdf(file='Figure10.pdf', onefile=T, width=5.5,height=6)
#postscript(file='Figure10.eps',width=5.5,height=6,horizontal = F)

par(mfrow=c(2,2))

colStARS = OwnColors[membership(wcStARS)]

layout = layout.fruchterman.reingold(gStARS)
plot(wcStARS, gStARS, mark.border="black", mark.col = "lightgray",layout=layout, 
     vertex.label=NA, vertex.size=10, edge.arrow.size=.2,edge.color = "black",col=colStARS)
mtext("A", outer = F, adj=0.025, line=1, cex = 1.5, font=2)

colg = OwnColors[membership(wc)]

layout = layout.fruchterman.reingold(g)
plot(wc, g, mark.border="black", mark.col = "lightgray",layout=layout, 
     vertex.label=NA, vertex.size=10, edge.arrow.size=.2,edge.color = "black",col=colg)
mtext("B", outer = F, adj=0.025, line=1, cex = 1.5, font=2)

colWeighted = OwnColors[membership(wcWeighted)]

layout = layout.fruchterman.reingold(gWeighted)
plot(wcWeighted, gWeighted, mark.border="black", mark.col = "lightgray",layout=layout, 
     vertex.label=NA, vertex.size=10, edge.arrow.size=.2,edge.color = "black",col=colWeighted)
mtext("C", outer = F, adj=0.025, line=1, cex = 1.5, font=2)

frame()
#legend("bottomleft",legend=paste(rep("C",12),1:12,sep=""), pt.bg=OwnColors,ncol=1, pch=21,cex=1,bty="n")
legend("bottomleft",legend=paste(rep("C",12),1:12,sep=""), pt.bg=OwnColors,ncol=2, pch=21,cex=1.2,bty="n")

dev.off()

# Color the phylogenetic tree according to the community memebership gained from the weihted graph

nodenames = read.table("list_seq.txt")

nodenames = cbind(nodenames,colWeighted)

RGB = col2rgb(colWeighted); RGB = t(RGB)

nodenames = cbind(nodenames,RGB)

write.csv(nodenames,"Nodecolors.csv")

########################

# Ancestry coefficients

QCONEStARS = matrix(NA,121,max(membership(wcStARS)))
QCONE = matrix(NA,121,max(membership(wc)))
QCONEWeight = matrix(NA,121,max(membership(wcWeighted)))

DegreeStARS = colSums(WeightA)
Degree = colSums(psiLambda)
DegreeWeighted = colSums(WeightedpsiLambda)

clustersStARS = membership(wcStARS)
clusters = membership(wc)
clustersWeight = membership(wcWeighted)

for(j in 1:ncol(QCONEStARS)){
  for(i in 1:nrow(QCONEStARS)){
    
    QCONEStARS[i,j] = sum(WeightA[clustersStARS == j,i])/DegreeStARS[i]
    
  }
}

for(j in 1:ncol(QCONE)){
  for(i in 1:nrow(QCONE)){
  
  QCONE[i,j] = sum(psiLambda[clusters == j,i])/Degree[i]
  
  }
}

for(j in 1:ncol(QCONEWeight)){
  for(i in 1:nrow(QCONEWeight)){
    
    QCONEWeight[i,j] = sum(WeightedpsiLambda[clustersWeight == j,i])/DegreeWeighted[i]
    
  }
}

# Order individual according to their cluster membership:

Ind = which(clusters == 1)
Ind2 = which(clustersWeight == 1)
Ind3 = which(clustersStARS == 1)

for(j in 2:max(clusters)){
  
  Ind = c(Ind,which(clusters == j))
  
}

for(j in 2:max(clustersWeight)){
  
  Ind2 = c(Ind2,which(clustersWeight == j))
  
}

for(j in 2:max(clustersStARS)){
  
  Ind3 = c(Ind3,which(clustersStARS == j))
  
}

QCONE = QCONE[Ind,]
QCONEWeight = QCONEWeight[Ind2,]
QCONEStARS = QCONEStARS[Ind3,]

pdf("Figure12.pdf",width = 7,height = 5)
#postscript("Figure12.eps",width = 7,height = 5, horizontal=F)

par(mfrow=c(3,1))

barplot(t(QCONEStARS),col=OwnColors,
        border = NA, space = 0,yaxt="n",xlab="Strain",ylab="Ancestry coefficients",cex.lab=0.7)
axis(2, at=c(0,0.5,1),labels=c("0","0.5","1"), las=2, tck=-0.1, cex.axis=0.7)
mtext("A", outer = F, adj=0.025, line=1, cex = 1.5, font=2)

barplot(t(QCONE),col=OwnColors,
        border = NA, space = 0,yaxt="n",xlab="Strain",ylab="Ancestry coefficients",cex.lab=0.7)
axis(2, at=c(0,0.5,1),labels=c("0","0.5","1"), las=2, tck=-0.1, cex.axis=0.7)
mtext("B", outer = F, adj=0.025, line=1, cex = 1.5, font=2)

barplot(t(QCONEWeight),col=OwnColors,
        border = NA, space = 0,yaxt="n",xlab="Strain",ylab="Ancestry coefficients",cex.lab=0.7)
axis(2, at=c(0,0.5,1),labels=c("0","0.5","1"), las=2, tck=-0.1, cex.axis=0.7)
mtext("C", outer = F, adj=0.025, line=1, cex = 1.5, font=2)

dev.off()

##############################################################

# Supplementary figure:

pdf(file='Figure_S2.pdf', paper = "a4r")

V(gStARS)$label.cex = 0.1
V(g)$label.cex = 0.1
V(gWeighted)$label.cex = 0.1

par(mfrow=c(2,2))

layout = layout.fruchterman.reingold(gStARS)
plot(wcStARS, gStARS, mark.border="black", mark.col = "lightgray",layout=layout, 
     vertex.label=as.character(nodenames[,1]), vertex.size=10, edge.arrow.size=.2,
     edge.color = "gray30",col=colStARS, vertex.label.color= "black")
mtext("A", outer = F, adj=0.025, line=1, cex = 1.5, font=2)

colg = OwnColors[membership(wc)]

layout = layout.fruchterman.reingold(g)
plot(wc, g, mark.border="black", mark.col = "lightgray",layout=layout, vertex.label=as.character(nodenames[,1]),
     vertex.size=10, edge.arrow.size=.2,edge.color = "gray30",col=colg, vertex.label.color= "black")
mtext("B", outer = F, adj=0.025, line=1, cex = 1.5, font=2)

colWeighted = OwnColors[membership(wcWeighted)]

layout = layout.fruchterman.reingold(gWeighted)
plot(wcWeighted, gWeighted, mark.border="black", mark.col = "lightgray",layout=layout, 
     vertex.label=as.character(nodenames[,1]), vertex.size=10, edge.arrow.size=.2,
     edge.color = "gray30",col=colWeighted, vertex.label.color= "black")
mtext("C", outer = F, adj=0.025, line=1, cex = 1.5, font=2)

frame()
#legend("bottomleft",legend=paste(rep("C",12),1:12,sep=""), pt.bg=OwnColors,ncol=1, pch=21,cex=1,bty="n")
legend("bottomleft",legend=paste(rep("C",12),1:12,sep=""), pt.bg=OwnColors,ncol=2, pch=21,cex=1.2,bty="n")

dev.off()
