# Supplementary material for: CONE: Community Oriented Network Estimation Is a Versatile Framework for Inferring Population Structure in Large-Scale Sequencing Data
Source: G3 (Bethesda). 2017 Aug 22;7(10):3359–77. doi: 10.1534/g3.117.300131 (PMC5633386; doi:10.1534/g3.117.300131)
Supplement: Supplementary file 8 [file 3359FileS1.zip › Supplementary_R_Codes/E_coli/DrawGraphEcoliSamples.R]

# 02.05.2016

# Draw the graph

library(qgraph)
library(Matrix)

WeightA = read.table("WeightsWithStARLambdaBactericalData.txt",sep=",") # Additional StARS graph

WeightA = as.matrix(WeightA)

NewMBapprox = read.table("BacterialMBapproxNonSymmetrical.txt",sep=",") # Non-Symmetric solution

NewMBapprox = as.matrix(NewMBapprox)

Ind = ifelse(NewMBapprox != 0 , 1, 0)

##################################################################

# Using the "AND" rule, make the MB approximation symmetric

psiLambda = Ind*t(Ind)

# Check how the weighted adjacency matrix (WeightA) and the unweighted adjacency matrix
# (psiLambda) correspond to each other:

sum(WeightA[upper.tri(WeightA)] != 0)
sum(psiLambda[upper.tri(psiLambda)] != 0)

WeightedpsiLambda = psiLambda*WeightA

sum(WeightedpsiLambda[upper.tri(WeightedpsiLambda)] != 0)

###################################################################################################

# Notice that this can lead to even more sparse network because the weight matrix "WeightA" element
# may be zero thought the element of "psiLambda" (MB-style undirected graph) is not zero!

###################################################################################################

pdf(file='BactericalData_neighborhood_selection_populations_community.pdf', onefile=T, paper='A4r')
#postscript(file='BactericalData_neighborhood_selection_populations_community.eps', width=7.8, height=9.8, onefile=T)

par(mfrow=c(2,2))

Class = read.table("Community_list.txt",header = F)

attach(Class)

Class = V1

qgraph(WeightA,layout="spring", diag=F, edge.color="black", groups=factor(Class), 
       color = c("white","red","blue","orange","lightblue","purple","pink","green","cyan","khaki",
                 "gray","yellow","brown","violet","tomato"),
       labels=F, legend.cex=0.5)
mtext("A", outer = F, adj=0.025, line=1, cex = 1.5, font=2)
# title = "Additional MB approximation (StARS weights)"

qgraph(psiLambda,layout="spring", diag=F, edge.color="black", groups=factor(Class), 
       color = c("white","red","blue","orange","lightblue","purple","pink","green","cyan","khaki",
                 "gray","yellow","brown","violet","tomato"),
       labels=F, legend.cex=0.5)
mtext("B", outer = F, adj=0.025, line=1, cex = 1.5, font=2)
#title = "MB approximation"

qgraph(WeightedpsiLambda,layout="spring", diag=F, edge.color="black", groups=factor(Class), 
       color = c("white","red","blue","orange","lightblue","purple","pink","green","cyan","khaki",
                 "gray","yellow","brown","violet","tomato"),
       labels=F, legend.cex=0.5)
mtext("C", outer = F, adj=0.025, line=1, cex = 1.5, font=2)
#title = "Weighted MB approximation"

dev.off()

##################################################################

node.names = read.table("list_seq.txt",header=F)

attach(node.names)

pdf(file='BactericalData_Graph_With_Node_Names.pdf', onefile=T, paper='A4r')

par(mfrow=c(2,2))

qgraph(WeightA,layout="spring", diag=F, edge.color="black", groups=factor(Class), labels=V1, 
       color = c("white","red","blue","orange","lightblue","purple","pink","green","cyan","khaki",
                 "gray","yellow","brown","violet","tomato"),
       labels=F, legend.cex=0.5)
mtext("A", outer = F, adj=0.025, line=1, cex = 1.5, font=2)
# title = "Additional MB approximation (StARS weights)"

qgraph(psiLambda,layout="spring", diag=F, edge.color="black", groups=factor(Class), labels=V1, 
       color = c("white","red","blue","orange","lightblue","purple","pink","green","cyan","khaki",
                 "gray","yellow","brown","violet","tomato"),
       labels=F, legend.cex=0.5)
mtext("B", outer = F, adj=0.025, line=1, cex = 1.5, font=2)
#title = "MB approximation"

qgraph(WeightedpsiLambda,layout="spring", diag=F, edge.color="black", groups=factor(Class), labels=V1,
       color = c("white","red","blue","orange","lightblue","purple","pink","green","cyan","khaki",
                 "gray","yellow","brown","violet","tomato"),
       labels=F, legend.cex=0.5)
mtext("C", outer = F, adj=0.025, line=1, cex = 1.5, font=2)
#title = "Weighted MB approximation"
# The weighted MB-approximation

dev.off()
