# Supplementary material for: CONE: Community Oriented Network Estimation Is a Versatile Framework for Inferring Population Structure in Large-Scale Sequencing Data
Source: G3 (Bethesda). 2017 Aug 22;7(10):3359–77. doi: 10.1534/g3.117.300131 (PMC5633386; doi:10.1534/g3.117.300131)
Supplement: Supplementary file 8 [file 3359FileS1.zip › Supplementary_R_Codes/HGDP/DrawGraphAllHGDPSamples.R]

# 11.08.2017

# Draw the graph

# Use the adjacency matrix of the StARS graph as an additional weight matrix

library(qgraph)
library(Matrix)

WeightA = read.table("WeightsWithStARLambda.txt",sep=",")

WeightA = as.matrix(WeightA)

NewMBapprox = read.table("HGDPMBapproxNonSymmetrix.txt",sep=",") # Non-Symmetric solution

Characteristics = read.csv("HGDP_1043_Characteristics.txt", header=T)

CloseRelatives = read.table("RelatedIndividuals_VanRaden_G_matrix.txt",header=F)

NewMBapprox = as.matrix(NewMBapprox)

Ind = ifelse(NewMBapprox != 0 , 1, 0)

##################################################################

# Using the "AND" rule, make the MB approximation symmetric

psiLambda = Ind*t(Ind)

# Check how the adjacency matrix with edge weights (WeightA) and the unweighted
# adjacency matrix (psiLambda) correspond each other:

sum(WeightA[upper.tri(WeightA)] != 0)
sum(psiLambda[upper.tri(psiLambda)] != 0)

WeightedpsiLambda = psiLambda*WeightA

sum(WeightedpsiLambda[upper.tri(WeightedpsiLambda)] != 0)

# Notice that this can lead to even more sparse network becauset the weight matrix "WeightA" element may be zero
# thought the element of "psiLambda" (MB-style undirected graph) is not zero!

############################################################################

# Color the nodes in the graph according to the 51 populations as in Raj et al (2014):

#pdf(file='HGDP_neighborhood_selection_populations.pdf', onefile=T, paper='A4r')
postscript(file='HGDP_neighborhood_selection_populations.eps', width=7.8, height=9.8, onefile=T)

par(mfrow=c(2,2))

Class = NULL

Class[Characteristics$Population == "San"] = "Africa"
Class[Characteristics$Population == "Mbuti_Pygmies"] = "Africa"
Class[Characteristics$Population == "Biaka_Pygmies"] = "Africa"
Class[Characteristics$Population == "Yoruba"] = "Africa"
Class[Characteristics$Population == "Mandenka"] = "Africa"
Class[Characteristics$Population == "Bantu"] = "Africa"

Class[Characteristics$Population == "Mozabite"] = "Mid.East"
Class[Characteristics$Population == "Bedouin"] = "Mid.East"
Class[Characteristics$Population == "Palestinian"] = "Mid.East"
Class[Characteristics$Population == "Druze"] = "Mid.East"

Class[Characteristics$Population == "Adygei"] = "Europe"
Class[Characteristics$Population == "Sardinian"] = "Europe"
Class[Characteristics$Population == "Tuscan"] = "Europe"
Class[Characteristics$Population == "North_Italian"] = "Europe"
Class[Characteristics$Population == "French"] = "Europe"
Class[Characteristics$Population == "Orcadian"] = "Europe"
Class[Characteristics$Population == "French_Basque"] = "Europe"
Class[Characteristics$Population == "Russian"] = "Europe"

Class[Characteristics$Population == "Makrani"] = "C.S.Asia"
Class[Characteristics$Population == "Balochi"] = "C.S.Asia"
Class[Characteristics$Population == "Brahui"] = "C.S.Asia"
Class[Characteristics$Population == "Kalash"] = "C.S.Asia"
Class[Characteristics$Population == "Burusho"] = "C.S.Asia"
Class[Characteristics$Population == "Pathan"] = "C.S.Asia"
Class[Characteristics$Population == "Sindhi"] = "C.S.Asia"
Class[Characteristics$Population == "Hazara"] = "C.S.Asia"
Class[Characteristics$Population == "Uygur"] = "C.S.Asia"

Class[Characteristics$Population == "Yakut"] = "E.Asia"
Class[Characteristics$Population == "Mongola"] = "E.Asia"
Class[Characteristics$Population == "Tu"] = "E.Asia"
Class[Characteristics$Population == "Xibo"] = "E.Asia"
Class[Characteristics$Population == "Oroqen"] = "E.Asia"
Class[Characteristics$Population == "Hezhen"] = "E.Asia"
Class[Characteristics$Population == "Daur"] = "E.Asia"
Class[Characteristics$Population == "Japanese"] = "E.Asia"
Class[Characteristics$Population == "Yizu"] = "E.Asia"
Class[Characteristics$Population == "Naxi"] = "E.Asia"
Class[Characteristics$Population == "Tujia"] = "E.Asia"
Class[Characteristics$Population == "Han"] = "E.Asia"
Class[Characteristics$Population == "She"] = "E.Asia"
Class[Characteristics$Population == "Miaozu"] = "E.Asia"
Class[Characteristics$Population == "Dai"] = "E.Asia"
Class[Characteristics$Population == "Lahu"] = "E.Asia"
Class[Characteristics$Population == "Cambodian"] = "E.Asia"

Class[Characteristics$Population == "NAN_Melanesian"] = "Oceania"
Class[Characteristics$Population == "Papuan"] = "Oceania"

Class[Characteristics$Population == "Maya"] = "America"
Class[Characteristics$Population == "Pima"] = "America"
Class[Characteristics$Population == "Colombian"] = "America"
Class[Characteristics$Population == "Karitiana"] = "America"
Class[Characteristics$Population == "Surui"] = "America"

# The coloring follows the alphabetical order of the population name:

# Africa = red
# America = green
# C.S.Asia = purple
# E.Asia = blue
# Europe = yellow
# Mid.East = violet
# Oceania = orange

qgraph(WeightA,layout="spring", diag=F, edge.color="black", groups=factor(Class),
       color=c("red","green","purple","blue","yellow","violet","orange"),
	 labels=F, legend.cex=0.5)
mtext("A", outer = F, adj=0.025, line=1, cex = 1.5, font=2)
# title = "Additional MB approximation (StARS weights)"

qgraph(psiLambda,layout="spring", diag=F, edge.color="black", groups=factor(Class),
       color=c("red","green","purple","blue","yellow","violet","orange"), 
	 labels=F, legend.cex=0.5)
mtext("B", outer = F, adj=0.025, line=1, cex = 1.5, font=2)
#title = "MB approximation"

qgraph(WeightedpsiLambda,layout="spring", diag=F, edge.color="black", groups=factor(Class),
       color=c("red","green","purple","blue","yellow","violet","orange"), 
	 labels=F, legend.cex=0.5)
mtext("C", outer = F, adj=0.025, line=1, cex = 1.5, font=2)
#title = "Weighted MB approximation"

# Color nodes in the graph according to the 13 Geographic areas:

ClassG = NULL

ClassG[Characteristics$Geographic.area == "Central_Africa"] = "C.Africa"
ClassG[Characteristics$Geographic.area == "Northern_Africa"] = "N.Africa"
ClassG[Characteristics$Geographic.area == "Israel"] = "Israel"
ClassG[Characteristics$Geographic.area == "Pakistan"] = "Pakistan"
ClassG[Characteristics$Geographic.area == "Northern_Europe"] = "N.Europe"
ClassG[Characteristics$Geographic.area == "Russia"] = "Russia"
ClassG[Characteristics$Geographic.area == "Southern_Europe"] = "S.Europe"
ClassG[Characteristics$Geographic.area == "China"] = "China"
ClassG[Characteristics$Geographic.area == "Japan"] = "Japan"
ClassG[Characteristics$Geographic.area == "Southeast_Asia"] = "Se.Asia"
ClassG[Characteristics$Geographic.area == "New_Guinea"] = "New Guinea"
ClassG[Characteristics$Geographic.area == "Central_America"] = "C.America"
ClassG[Characteristics$Geographic.area == "South_America"] = "S.America"

# Central Africa = violet
# Central America = green
# China = purple
# Israel = khaki
# Japan = lightblue
# Northern Africa = magenta
# Northern Europe = yellow
# New Guinea = dark orange
# Pakistan = brown
# Russia = red
# South America = dark green
# Southern Europe = gray
# South East Asia = blue

qgraph(WeightedpsiLambda,layout="spring", diag=F, edge.color="black", groups=factor(ClassG),
       color=c("violet","green","purple","khaki","lightblue","magenta","yellow","darkorange",
	 "brown","red","darkgreen","gray","blue"),
       labels=F, legend.cex=0.5)
mtext("D", outer = F, adj=0.025, line=1, cex = 1.5, font=2)
#title = "Weighted MB approximation"

dev.off()

#############################################################################

############################################################################

# Color nodes in the graph according to the 51 populations and close relatives:

#pdf(file='HGDP_neighborhood_selection_relatives.pdf', onefile=T, paper='A4r')
postscript(file='HGDP_neighborhood_selection_relatives.eps', width=7.8, height=8, onefile=T)

Class[CloseRelatives[,1]] = "Relatives"

Class[c(22,135,167,259,412,500,615,673,685,883,918,1020)] = "Unidentified"

# The coloring follows the alphabetical order of the name of the geographic area:

# Africa = red
# America = green
# C.S.Asia = purple
# E.Asia = blue
# Europe = yellow
# Mid.East = violet
# Oceania = orange
# Relatives = white
# Unidentified = black

qgraph(WeightedpsiLambda,layout="spring", diag=F, edge.color="black", groups=factor(Class),
       color=c("red","green","purple","blue","yellow","violet","orange","white","black"), 
	 labels=F)
mtext("A", outer = F, adj=0.025, line=1, cex = 1.5, font=2)
#title("Weighted MB approximation")

dev.off()

#############################################################################

#############################################################################
