# Supplementary material for: CONE: Community Oriented Network Estimation Is a Versatile Framework for Inferring Population Structure in Large-Scale Sequencing Data
Source: G3 (Bethesda). 2017 Aug 22;7(10):3359–77. doi: 10.1534/g3.117.300131 (PMC5633386; doi:10.1534/g3.117.300131)
Supplement: Supplementary file 8 [file 3359FileS1.zip › Supplementary_R_Codes/HGDP/DrawGraphEuropeAndMidEast.R]

# 11.08.2017

# This is a small subsample of the HGDP data used in Kuismin et al (2017)

# Draw the graph for European and Middle East populations

library(qgraph)

Characteristics = read.csv("HGDP_1043_Characteristics.txt", header=T)

#########################################################################################

WeightAEurope = read.table("EuropeWeightsWithStARLambda.txt",sep=",")
WeightAEurope = as.matrix(WeightAEurope)

NewMBapproxEurope = read.table("HGDP_Europe_MBapproxNonSymmetrix.txt",sep=",") # Non-Symmetric solution
NewMBapproxEurope = as.matrix(NewMBapproxEurope)

NewMBapproxEurope = NewMBapproxEurope*t(NewMBapproxEurope) # "And" rule for symmetric solution

psiLambdaEurope = ifelse(NewMBapproxEurope != 0 , 1, 0)

#

sum(WeightAEurope[upper.tri(WeightAEurope)] != 0)
sum(psiLambdaEurope[upper.tri(psiLambdaEurope)] != 0)

WeightedpsiLambdaEurope = psiLambdaEurope*WeightAEurope

sum(WeightedpsiLambdaEurope[upper.tri(WeightedpsiLambdaEurope)] != 0)

#########################################################################################

WeightAMidEast = read.table("MiddleEastWeightsWithStARLambda.txt",sep=",")
WeightAMidEast = as.matrix(WeightAMidEast)

NewMBapproxMidEast = read.table("HGDP_MiddleEast_MBapproxNonSymmetrix.txt",sep=",") # Non-Symmetric solution
NewMBapproxMidEast = as.matrix(NewMBapproxMidEast)

NewMBapproxMidEast = NewMBapproxMidEast*t(NewMBapproxMidEast) # "And" rule for symmetric solution

psiLambdaMidEast = ifelse(NewMBapproxMidEast != 0 , 1, 0)

# 

sum(WeightAMidEast[upper.tri(WeightAMidEast)] != 0)
sum(psiLambdaMidEast[upper.tri(psiLambdaMidEast)] != 0)

WeightedpsiLambdaMidEast = psiLambdaMidEast*WeightAMidEast

sum(WeightedpsiLambdaMidEast[upper.tri(WeightedpsiLambdaMidEast)] != 0)

###################################################################################################

# Notice that this can lead to even more sparse network because the element in the weighted adjacency matrix
# (WeightA) may be zero thought the corresponding element of psiLambda (the adjacency matrix of the MB-style
# constructed undirected graph) is not zero!

###################################################################################################

# Divide the graph according to the European and Middle East populations as in Li et al (2008):

pdf(file='Test_HGDP_neighborhood_selection_Europe_and_MidEast.pdf', onefile=T, paper='A4r')
#postscript(file='Test_HGDP_neighborhood_selection_Europe_and_MidEast.eps', width=7.8, height=8, onefile=T)

par(mfrow=c(2,2))

ClassE = NULL
ClassME = NULL

ClassE[Characteristics$Population == "Adygei"] = "Adygei"
ClassE[Characteristics$Population == "French_Basque"] = "Basque"
ClassE[Characteristics$Population == "French"] = "French"
ClassE[Characteristics$Population == "North_Italian"] = "Italian"
ClassE[Characteristics$Population == "Orcadian"] = "Orcadian"
ClassE[Characteristics$Population == "Russian"] = "Russian"
ClassE[Characteristics$Population == "Sardinian"] = "Sardinian"
ClassE[Characteristics$Population == "Tuscan"] = "Tuscan"

ClassME[Characteristics$Population == "Bedouin"] = "Bedouin"
ClassME[Characteristics$Population == "Druze"] = "Druze"
ClassME[Characteristics$Population == "Mozabite"] = "Mozabite"
ClassME[Characteristics$Population == "Palestinian"] = "Palestinian"

ClassE = ClassE[!is.na(ClassE)]
ClassME = ClassME[!is.na(ClassME)]

# The areas are sorted in an alphabetical order and the colors are:

# Adygei    = gray
# Basque    = red
# French    = green
# Italian   = blue
# Orcadian  = lightblue
# Russian   = violet
# Sardinian = black
# Tuscan    = pink

# Bedouin     = black
# Druze       = red
# Mozabite    = green
# Palestinian = blue

qgraph(psiLambdaEurope,layout="spring", diag=F, edge.color="black", groups=factor(ClassE),
       color=c("gray", "red", "green", "blue", "lightblue", "violet", "black", "pink"),
       labels=F, legend.cex=0.5)
mtext("A", outer = F, adj=0.025, line=1, cex = 1.5, font=2)
# title = "Weighted MB approximation for European populations"

qgraph(psiLambdaMidEast,layout="spring", diag=F, edge.color="black", groups=factor(ClassME),
       color=c("black", "red", "green", "blue"), 
       labels=F, legend.cex=0.5)
mtext("B", outer = F, adj=0.025, line=1, cex = 1.5, font=2)
# title = "Weighted MB approximation for Middle East populations"

qgraph(WeightedpsiLambdaEurope,layout="spring", diag=F, edge.color="black", groups=factor(ClassE),
       color=c("gray", "red", "green", "blue", "lightblue", "violet", "black", "pink"),
       labels=F, legend.cex=0.5)
mtext("C", outer = F, adj=0.025, line=1, cex = 1.5, font=2)
# title = "Weighted MB approximation for European populations"

qgraph(WeightedpsiLambdaMidEast,layout="spring", diag=F, edge.color="black", groups=factor(ClassME),
       color=c("black", "red", "green", "blue"), 
       labels=F, legend.cex=0.5)
mtext("D", outer = F, adj=0.025, line=1, cex = 1.5, font=2)
# title = "Weighted MB approximation for Middle East populations"

dev.off()
