# Supplementary material for: CONE: Community Oriented Network Estimation Is a Versatile Framework for Inferring Population Structure in Large-Scale Sequencing Data
Source: G3 (Bethesda). 2017 Aug 22;7(10):3359–77. doi: 10.1534/g3.117.300131 (PMC5633386; doi:10.1534/g3.117.300131)
Supplement: Supplementary file 8 [file 3359FileS1.zip › Supplementary_R_Codes/HGDP/EuropeMBNeighborhoodSelection.R]

# 11.08.2017

# Analyze the European populations from the HGDP data with multinomial regression 
# in M & B style neighbourhood selection

library(bigmemory)
library(ff)

library(glmnet)

system.time(YBig <- read.big.matrix("HGDP_FinalReport_Forward_Recoded_and_Imputated.txt",
                                 sep=",",type="integer"))/60

Characteristics = read.csv("HGDP_1043_Characteristics.txt", header=T)

p = ncol(YBig)
n = nrow(YBig)

Class = rep(0,p)

Class[Characteristics$Population == "Adygei"] = 1
Class[Characteristics$Population == "Sardinian"] = 1
Class[Characteristics$Population == "Tuscan"] = 1
Class[Characteristics$Population == "North_Italian"] = 1
Class[Characteristics$Population == "French"] = 1
Class[Characteristics$Population == "Orcadian"] = 1
Class[Characteristics$Population == "French_Basque"] = 1
Class[Characteristics$Population == "Russian"] = 1

Class = Class*(1:p)

Class = Class[Class != 0]

p = length(Class)

newY <- ff(NA, dim=c(n,p), filename="HGDPDataEurope.ffd", vmode="integer") 
for(j in 1:p) {
  newY[,j] <- YBig[,Class[j]]
  cat("\r",round(100*j/p,2), "%")
} 

remove(YBig)

object.size(newY)/1000

object.size(newY[,1])/1000

object.size(newY[,-1])/1000

intercept = T

lambdaStARS =  0.2207692 # Previously estimated value; see the script "StARSEuropeanPopulations.R"

NewMBapprox = matrix(0,p,p)

for(i in 1:p){
  
  fit <- glmnet(newY[,-i], newY[,i],intercept=intercept,lambda=lambdaStARS,family="multinomial")
  
  sarake <- as.vector(coef(fit)$"0" + coef(fit)$"1" + coef(fit)$"2")
  
  NewMBapprox[-i,i] <- sarake[-1]
  
  # The next step might be totally stupid...
  
  a = gc()[2,3]
  b = gc()[2,3]
  
  while(a > b){ a = gc()[2,3]; b = gc()[2,3] }
  
  cat("\r", round(i/p*100,2), "%")
  
}

write.table(NewMBapprox,"HGDP_Europe_MBapproxNonSymmetrix.txt",sep=",")

NewMBapprox = read.table("HGDP_Europe_MBapproxNonSymmetrix.txt",sep=",") # Non-Symmetric solution

NewMBapprox = NewMBapprox*t(NewMBapprox) # "And" rule

psiLambda = ifelse(NewMBapprox != 0 , 1, 0)

qgraph(psiLambda)
