# Supplementary material for: CONE: Community Oriented Network Estimation Is a Versatile Framework for Inferring Population Structure in Large-Scale Sequencing Data
Source: G3 (Bethesda). 2017 Aug 22;7(10):3359–77. doi: 10.1534/g3.117.300131 (PMC5633386; doi:10.1534/g3.117.300131)
Supplement: Supplementary file 8 [file 3359FileS1.zip › Supplementary_R_Codes/HGDP/GenomicRelationshipsBetweenHGDPIndividuals.R]

# 11.08.2017

# Before running this script, you need to calculate the Van Randen Genomic Relationship matrix.
# See script "VanRadenGenomicRelationshipMatrix.R"

G = read.table("VanRadenGenomicRelationshipMatrix.txt",sep=",")
Characteristics = read.csv("HGDP_1043_Characteristics.txt", header=T)

G = as.matrix(G)

p = ncol(G)

Relatives = G[upper.tri(G)]

threshold = 0.5

sum(abs(Relatives) > threshold)

Ind = G; diag(Ind) = 0; Ind = abs(Ind)

CloseRelatives = which(Ind > threshold, arr.ind=T)

CloseRelativeIndividuals = unique(sort(CloseRelatives[,1]))

length(CloseRelativeIndividuals)

write.table(CloseRelativeIndividuals,"RelatedIndividuals_VanRaden_G_matrix.txt",row.names = F,col.names = F)
