# Supplementary material for: CONE: Community Oriented Network Estimation Is a Versatile Framework for Inferring Population Structure in Large-Scale Sequencing Data
Source: G3 (Bethesda). 2017 Aug 22;7(10):3359–77. doi: 10.1534/g3.117.300131 (PMC5633386; doi:10.1534/g3.117.300131)
Supplement: Supplementary file 8 [file 3359FileS1.zip › Supplementary_R_Codes/HGDP/HGDPAncestryCoefficients.R]

# 11.08.2017

# Estimate ancestry proportions from CONE networks similar to STRUCTURE.

# See supplementary Figures S5 and S6 of the original CONE paper (Kuismin et al, 2017)

library(igraph)

WeightsWithStARLambda = read.table("WeightsWithStARLambda.txt", sep=",")

WeightA = as.matrix(WeightsWithStARLambda)

NewMBapprox = read.table("HGDPMBapproxNonSymmetrix.txt",sep=",")

NewMBapprox = NewMBapprox*t(NewMBapprox) # "And" rule

Characteristics = read.csv("HGDP_1043_Characteristics.txt", header=T)

psiLambda = ifelse(NewMBapprox != 0 , 1, 0)

diag(psiLambda) = 0

WeightedpsiLambda = psiLambda*WeightA

# Remove the "rainbow" group plus one "outlier":

Ind = which(Characteristics$ID == "HGDP01275")
Ind = c(Ind,which(Characteristics$ID == "HGDP00904"))
Ind = c(Ind,which(Characteristics$ID == "HGDP01269"))
Ind = c(Ind,which(Characteristics$ID == "HGDP00685"))
Ind = c(Ind,which(Characteristics$ID == "HGDP00737"))
Ind = c(Ind,which(Characteristics$ID == "HGDP01223"))
Ind = c(Ind,which(Characteristics$ID == "HGDP01078"))
Ind = c(Ind,which(Characteristics$ID == "HGDP00750"))
Ind = c(Ind,which(Characteristics$ID == "HGDP01023"))
Ind = c(Ind,which(Characteristics$ID == "HGDP01076"))
Ind = c(Ind,which(Characteristics$ID == "HGDP01322"))
Ind = c(Ind,which(Characteristics$ID == "HGDP00889"))

Ind = c(Ind,562)

psiLambda = psiLambda[-Ind,-Ind]
WeightA = WeightA[-Ind,-Ind]
WeightedpsiLambda = WeightedpsiLambda[-Ind,-Ind]

Characteristics = Characteristics[-Ind,]

remove(Ind)

Class = NULL

Class[Characteristics$Population == "San"] = "Africa"
Class[Characteristics$Population == "Mbuti_Pygmies"] = "Africa"
Class[Characteristics$Population == "Biaka_Pygmies"] = "Africa"
Class[Characteristics$Population == "Yoruba"] = "Africa"
Class[Characteristics$Population == "Mandenka"] = "Africa"
Class[Characteristics$Population == "Bantu"] = "Africa"

Class[Characteristics$Population == "Mozabite"] = "Mid.East"
Class[Characteristics$Population == "Bedouin"] = "Mid.East"
Class[Characteristics$Population == "Palestinian"] = "Mid.East"
Class[Characteristics$Population == "Druze"] = "Mid.East"

Class[Characteristics$Population == "Adygei"] = "Europe"
Class[Characteristics$Population == "Sardinian"] = "Europe"
Class[Characteristics$Population == "Tuscan"] = "Europe"
Class[Characteristics$Population == "North_Italian"] = "Europe"
Class[Characteristics$Population == "French"] = "Europe"
Class[Characteristics$Population == "Orcadian"] = "Europe"
Class[Characteristics$Population == "French_Basque"] = "Europe"
Class[Characteristics$Population == "Russian"] = "Europe"

Class[Characteristics$Population == "Makrani"] = "C.S.Asia"
Class[Characteristics$Population == "Balochi"] = "C.S.Asia"
Class[Characteristics$Population == "Brahui"] = "C.S.Asia"
Class[Characteristics$Population == "Kalash"] = "C.S.Asia"
Class[Characteristics$Population == "Burusho"] = "C.S.Asia"
Class[Characteristics$Population == "Pathan"] = "C.S.Asia"
Class[Characteristics$Population == "Sindhi"] = "C.S.Asia"
Class[Characteristics$Population == "Hazara"] = "C.S.Asia"
Class[Characteristics$Population == "Uygur"] = "C.S.Asia"

Class[Characteristics$Population == "Yakut"] = "E.Asia"
Class[Characteristics$Population == "Mongola"] = "E.Asia"
Class[Characteristics$Population == "Tu"] = "E.Asia"
Class[Characteristics$Population == "Xibo"] = "E.Asia"
Class[Characteristics$Population == "Oroqen"] = "E.Asia"
Class[Characteristics$Population == "Hezhen"] = "E.Asia"
Class[Characteristics$Population == "Daur"] = "E.Asia"
Class[Characteristics$Population == "Japanese"] = "E.Asia"
Class[Characteristics$Population == "Yizu"] = "E.Asia"
Class[Characteristics$Population == "Naxi"] = "E.Asia"
Class[Characteristics$Population == "Tujia"] = "E.Asia"
Class[Characteristics$Population == "Han"] = "E.Asia"
Class[Characteristics$Population == "She"] = "E.Asia"
Class[Characteristics$Population == "Miaozu"] = "E.Asia"
Class[Characteristics$Population == "Dai"] = "E.Asia"
Class[Characteristics$Population == "Lahu"] = "E.Asia"
Class[Characteristics$Population == "Cambodian"] = "E.Asia"

Class[Characteristics$Population == "NAN_Melanesian"] = "Oceania"
Class[Characteristics$Population == "Papuan"] = "Oceania"

Class[Characteristics$Population == "Maya"] = "America"
Class[Characteristics$Population == "Pima"] = "America"
Class[Characteristics$Population == "Colombian"] = "America"
Class[Characteristics$Population == "Karitiana"] = "America"
Class[Characteristics$Population == "Surui"] = "America"

p = ncol(psiLambda)

g = graph_from_adjacency_matrix(psiLambda,mode = "undirected",weighted=NULL)
wc = cluster_walktrap(g)
nmbClustMB = max(membership(wc))
qconeWTMB = matrix(NA,p,nmbClustMB)
DegreeMB = colSums(psiLambda)
clustersMB = membership(wc)

for(i in 1:p){
  for(j in 1:nmbClustMB){
    
    qconeWTMB[i,j] = sum(psiLambda[clustersMB == j,i])/DegreeMB[i]
    
  }
}

g = graph_from_adjacency_matrix(WeightA,mode = "undirected",weighted=TRUE)
wc = cluster_walktrap(g)
nmbClustStARS = max(membership(wc))
qconeWTStARS = matrix(NA,p,nmbClustStARS)
DegreeStARS = colSums(WeightA)
clustersStARS = membership(wc)

for(i in 1:p){
  for(j in 1:nmbClustStARS){
    
    qconeWTStARS[i,j] = sum(WeightA[clustersStARS == j,i])/DegreeStARS[i]
    
  }
}

g = graph_from_adjacency_matrix(WeightedpsiLambda,mode = "undirected",weighted=TRUE)
wc = cluster_walktrap(g)
nmbClustWeigth = max(membership(wc))
qconeWTWeight = matrix(NA,p,nmbClustWeigth)
DegreeWeight = colSums(WeightedpsiLambda)
clustersWeigth = membership(wc)

for(i in 1:p){
  for(j in 1:nmbClustWeigth){
    
    qconeWTWeight[i,j] = sum(WeightedpsiLambda[clustersWeigth == j,i])/DegreeWeight[i]
    
  }
}

# Order following Raj et al. (2014)

Ind = which(Characteristics$Population == "San")
Ind = c(Ind,which(Characteristics$Population == "Mbuti_Pygmies"))
Ind = c(Ind,which(Characteristics$Population == "Biaka_Pygmies"))
Ind = c(Ind,which(Characteristics$Population == "Yoruba"))
Ind = c(Ind,which(Characteristics$Population == "Mandenka"))
Ind = c(Ind,which(Characteristics$Population == "Bantu"))

Ind = c(Ind,which(Characteristics$Population == "Mozabite"))
Ind = c(Ind,which(Characteristics$Population == "Bedouin"))
Ind = c(Ind,which(Characteristics$Population == "Palestinian"))
Ind = c(Ind,which(Characteristics$Population == "Druze"))

Ind = c(Ind,which(Characteristics$Population == "Adygei")) 
Ind = c(Ind,which(Characteristics$Population == "Sardinian"))
Ind = c(Ind,which(Characteristics$Population == "Tuscan"))
Ind = c(Ind,which(Characteristics$Population == "North_Italian"))
Ind = c(Ind,which(Characteristics$Population == "French"))
Ind = c(Ind,which(Characteristics$Population == "Orcadian"))
Ind = c(Ind,which(Characteristics$Population == "French_Basque"))
Ind = c(Ind,which(Characteristics$Population == "Russian"))

Ind = c(Ind,which(Characteristics$Population == "Makrani"))
Ind = c(Ind,which(Characteristics$Population == "Balochi"))
Ind = c(Ind,which(Characteristics$Population == "Brahui")) 
Ind = c(Ind,which(Characteristics$Population == "Kalash")) 
Ind = c(Ind,which(Characteristics$Population == "Burusho"))
Ind = c(Ind,which(Characteristics$Population == "Pathan")) 
Ind = c(Ind,which(Characteristics$Population == "Sindhi")) 
Ind = c(Ind,which(Characteristics$Population == "Hazara")) 
Ind = c(Ind,which(Characteristics$Population == "Uygur"))

Ind = c(Ind,which(Characteristics$Population == "Yakut"))
Ind = c(Ind,which(Characteristics$Population == "Mongola"))
Ind = c(Ind,which(Characteristics$Population == "Tu"))
Ind = c(Ind,which(Characteristics$Population == "Xibo"))
Ind = c(Ind,which(Characteristics$Population == "Oroqen")) 
Ind = c(Ind,which(Characteristics$Population == "Hezhen"))
Ind = c(Ind,which(Characteristics$Population == "Daur"))
Ind = c(Ind,which(Characteristics$Population == "Japanese"))
Ind = c(Ind,which(Characteristics$Population == "Yizu"))
Ind = c(Ind,which(Characteristics$Population == "Naxi"))
Ind = c(Ind,which(Characteristics$Population == "Tujia"))
Ind = c(Ind,which(Characteristics$Population == "Han"))
Ind = c(Ind,which(Characteristics$Population == "She"))
Ind = c(Ind,which(Characteristics$Population == "Miaozu")) 
Ind = c(Ind,which(Characteristics$Population == "Dai"))
Ind = c(Ind,which(Characteristics$Population == "Lahu"))
Ind = c(Ind,which(Characteristics$Population == "Cambodian"))

Ind = c(Ind,which(Characteristics$Population == "NAN_Melanesian"))
Ind = c(Ind,which(Characteristics$Population == "Papuan"))

Ind = c(Ind,which(Characteristics$Population == "Maya"))
Ind = c(Ind,which(Characteristics$Population == "Pima"))
Ind = c(Ind,which(Characteristics$Population == "Colombian"))
Ind = c(Ind,which(Characteristics$Population == "Karitiana"))
Ind = c(Ind,which(Characteristics$Population == "Surui"))
  
qconeWTMB = qconeWTMB[Ind,]
qconeWTStARS = qconeWTStARS[Ind,]
qconeWTWeight = qconeWTWeight[Ind,]

par(mfrow=c(3,1))

names = c("Africa","Mid.East","Europe","C.S.Asia","E.Asia","Oceania","America")

Pops = table(Class)
bords = cumsum(Pops[c(1,6,5,3,4,7,2)])

#pdf("AncestryCoefficients1.pdf", onefile=T, paper='A4r')
par(mfrow=c(3,1))

par(mgp = c(0, 0, -1.5))
barplot(t(qconeWTMB), col = rainbow(nmbClustMB), border = NA,
        space = 0, ylab = " ",ylim=c(0,1), yaxt="n")
axis(2, at=c(0,0.5,1))
text(c(70,230,400,550,750,900,990),-0.01, srt = 60, adj= 1, xpd = TRUE,labels = names, cex=0.95)
mtext(side=2, text="Ancestry coefficients \n K = 25", cex=0.7, line=2)
mtext("A", outer = F, adj=0.025, line=1, cex = 1.5, font=2)
abline(v=bords[-length(bords)],lwd=2)

barplot(t(qconeWTStARS), col = rainbow(nmbClustStARS), border = NA,
        space = 0, ylab = " ",ylim=c(0,1), yaxt="n")
axis(2, at=c(0,0.5,1))
text(c(70,230,400,550,750,900,990),-0.01, srt = 60, adj= 1, xpd = TRUE,labels = names, cex=0.95)
mtext(side=2, text="Ancestry coefficients \n K = 20", cex=0.7, line=2)
mtext("B", outer = F, adj=0.025, line=1, cex = 1.5, font=2)
abline(v=bords[-length(bords)],lwd=2)

barplot(t(qconeWTWeight), col = rainbow(nmbClustWeigth), border = NA,
        space = 0, ylab = " ",ylim=c(0,1), yaxt="n")
axis(2, at=c(0,0.5,1))
text(c(70,230,400,550,750,900,990),-0.01, srt = 60, adj= 1, xpd = TRUE,labels = names, cex=0.95)
mtext(side=2, text="Ancestry coefficients \n K = 21", cex=0.7, line=2)
mtext("C", outer = F, adj=0.025, line=1, cex = 1.5, font=2)
abline(v=bords[-length(bords)],lwd=2)

#dev.off()

############################

#ColorClass = NULL
#
#ColorClass[Class == "Africa"] = "red"
#ColorClass[Class == "America"] = "green"
#ColorClass[Class == "C.S.Asia"] = "purple"
#ColorClass[Class == "E.Asia"] = "blue"
#ColorClass[Class == "Europe"] = "yellow"
#ColorClass[Class == "Mid.East"] = "violet"
#ColorClass[Class == "Oceania"] = "orange"
#
#par(mfrow=c(1,1))
#
#layout = layout.fruchterman.reingold(g)
#plot(wc, g, mark.border="black", mark.col = "lightgray",layout=layout, 
#     vertex.label=NA, vertex.size=4, edge.arrow.size=.2,edge.color = "black", col = ColorClass)
#

#####################################################################################
#####################################################################################

# Cut the dendrogram little differently:

g = graph_from_adjacency_matrix(psiLambda,mode = "undirected",weighted=NULL)
wc = cluster_walktrap(g)
nmbClustMB = max(membership(wc))
qconeWTMB = matrix(NA,p,nmbClustMB)
DegreeMB = colSums(psiLambda)
clustersMB = cut_at(wc, no=20) 

for(i in 1:p){
  for(j in 1:nmbClustMB){
    
    qconeWTMB[i,j] = sum(psiLambda[clustersMB == j,i])/DegreeMB[i]
    
  }
}

g = graph_from_adjacency_matrix(WeightA,mode = "undirected",weighted=TRUE)
wc = cluster_walktrap(g)
nmbClustStARS = max(membership(wc))
qconeWTStARS = matrix(NA,p,nmbClustStARS)
DegreeStARS = colSums(WeightA)
clustersStARS = cut_at(wc, no=20) 

for(i in 1:p){
  for(j in 1:nmbClustStARS){
    
    qconeWTStARS[i,j] = sum(WeightA[clustersStARS == j,i])/DegreeStARS[i]
    
  }
}

g = graph_from_adjacency_matrix(WeightedpsiLambda,mode = "undirected",weighted=TRUE)
wc = cluster_walktrap(g)
nmbClustWeigth = max(membership(wc))
qconeWTWeight = matrix(NA,p,nmbClustWeigth)
DegreeWeight = colSums(WeightedpsiLambda)
clustersWeigth = cut_at(wc, no=20) 

for(i in 1:p){
  for(j in 1:nmbClustWeigth){
    
    qconeWTWeight[i,j] = sum(WeightedpsiLambda[clustersWeigth == j,i])/DegreeWeight[i]
    
  }
}

qconeWTMB = qconeWTMB[Ind,]
qconeWTStARS = qconeWTStARS[Ind,]
qconeWTWeight = qconeWTWeight[Ind,]


#pdf("AncestryCoefficients2.pdf", onefile=T, paper='A4r')

par(mfrow=c(3,1))


par(mgp = c(0, 0, -1.5))
barplot(t(qconeWTMB), col = rainbow(nmbClustMB), border = NA,
        space = 0, ylab = " ",ylim=c(0,1),yaxt="n")
axis(2, at=c(0,0.5,1))
text(c(70,230,400,550,750,900,990),-0.01, srt = 60, adj= 1, xpd = TRUE,labels = names, cex=0.95)
mtext(side=2, text="Ancestry coefficients \n K = 20", cex=0.7, line=2)
mtext("A", outer = F, adj=0.025, line=1, cex = 1.5, font=2)
abline(v=bords[-length(bords)],lwd=2)

barplot(t(qconeWTStARS), col = rainbow(nmbClustStARS), border = NA,
        space = 0, ylab = " ",ylim=c(0,1), yaxt="n")
axis(2, at=c(0,0.5,1))
text(c(70,230,400,550,750,900,990),-0.01, srt = 60, adj= 1, xpd = TRUE,labels = names, cex=0.95)
mtext(side=2, text="Ancestry coefficients \n K = 20", cex=0.7, line=2)
mtext("B", outer = F, adj=0.025, line=1, cex = 1.5, font=2)
abline(v=bords[-length(bords)],lwd=2)

barplot(t(qconeWTWeight), col = rainbow(nmbClustWeigth), border = NA,
        space = 0, ylab = " ",ylim=c(0,1), yaxt="n")
axis(2, at=c(0,0.5,1))
text(c(70,230,400,550,750,900,990),-0.01, srt = 60, adj= 1, xpd = TRUE,labels = names, cex=0.95)
mtext(side=2, text="Ancestry coefficients \n K = 20", cex=0.7, line=2)
mtext("C", outer = F, adj=0.025, line=1, cex = 1.5, font=2)
abline(v=bords[-length(bords)],lwd=2)

#dev.off()
