# Supplementary material for: CONE: Community Oriented Network Estimation Is a Versatile Framework for Inferring Population Structure in Large-Scale Sequencing Data
Source: G3 (Bethesda). 2017 Aug 22;7(10):3359–77. doi: 10.1534/g3.117.300131 (PMC5633386; doi:10.1534/g3.117.300131)
Supplement: Supplementary file 8 [file 3359FileS1.zip › Supplementary_R_Codes/HGDP/hgdpCharacteristics/Identify_samples.R]

# 11.08.2017

##################################################################
# Before runnig this skript, see the associated README.txt file! #
##################################################################

# Information about Stanford HGDP SNP Genotyping Data collected from various sources.

# See for example A. Foulkes - Applied Statistical Genetics with R, first edition (2009). 

# We use source where variable names are more suitable for R:

hgdpURL <- "http://www.uvm.edu/~rsingle/Rdata/otherdata/HGDP_AKT1.txt"

hgdp <- read.delim(file = hgdpURL, header=T, sep = " ")


# The data set (file "HGDP_AKT1.txt") can also be found at:

# http://stat-gen.org/book.e1/data.html

StanfordSample = read.table("HGDP_SampleList.txt", header=F)

names(hgdp)

StanfordSample[1:3,1]

hgdp$ID[1:3]

where = match(StanfordSample[,1],hgdp$ID) # where hgdp and Stanford samples are equal

where = where[!is.na(where)]

where[30]

hgdp$ID[526]
StanfordSample[30,1]

StanfordCharacteristics = hgdp[where,]

write.csv(StanfordCharacteristics, "HGDP_1043_Characteristics.txt", row.names=F)
