# Supplementary material for: CONE: Community Oriented Network Estimation Is a Versatile Framework for Inferring Population Structure in Large-Scale Sequencing Data
Source: G3 (Bethesda). 2017 Aug 22;7(10):3359–77. doi: 10.1534/g3.117.300131 (PMC5633386; doi:10.1534/g3.117.300131)
Supplement: Supplementary file 8 [file 3359FileS1.zip › Supplementary_R_Codes/HGDP/hgdpCharacteristics/README.txt]

Information about Stanford HGDO SNP data can be found in Fondation Jean Dausset-CEPH (http://www.cephb.fr/en/hgdp_panel.php#basedonnees). 

Following files "HGDP_FinalReport_Forward.txt", "HGDP_Map.txt" and "HGDP_SampleList.txt"  were originally downloaded from http://www.hagsc.org/hgdp/files.html


#############################

HGDP_FinalReport_Forward.txt

Tab-delimited (matrix format) genotypes for 1043 samples (columns) and 660918 markers (rows). The forward strand is given, with no-calls designated "--".

#############################

HGDP_Map.txt

Tab-delimited list of 660918 markers, including chromosome and Build 36.1 coordinates.

#############################

HGDP_SampleList.txt

List of samples included.

#############################

HGDP_AKT1.txt

This file was originally downloaded from http://www.uvm.edu/~rsingle/Rdata/otherdata/HGDP_AKT1.txt. It contains information over 1064 samples.

############################

Identify_samples.R

This script can be used to get information about those 1043 samples used in Kuismin et al 2017 - CONE: Community oriented network estimation is a versatile framework for inferring population structure in large scale sequencing data.

#############################

If you have any problems with these files please contact mikko.sillanpaa@oulu.fi or markku.kuismin@oulu.fi.
