# Supplementary material for: CONE: Community Oriented Network Estimation Is a Versatile Framework for Inferring Population Structure in Large-Scale Sequencing Data
Source: G3 (Bethesda). 2017 Aug 22;7(10):3359–77. doi: 10.1534/g3.117.300131 (PMC5633386; doi:10.1534/g3.117.300131)
Supplement: Supplementary file 8 [file 3359FileS1.zip › Supplementary_R_Codes/HGDP/HGDPDataRecode.r]

# 11.08.2017

# With this script, we recode the data more suitable for our purpose. This may take some time...

library(ff)
library(ffbase)
library(bigmemory)
library(biganalytics)

start = proc.time()

X <- read.table.ffdf(file="HGDP_FinalReport_Forward.txt", sep = "\t",header=T)

object.size(X)
dim(X)

# Data set includes following values:

#  --     AA     AC     AG     CC     GG      TC     TG      TT

# Which we will recode to...

#  1      2      3      4      5      6       7      8       9

#... into a matrix Y:

Y = big.matrix(nrow=660918,ncol=1043,type="double",init=0)

object.size(Y)

for(i in 1:1043){
  
  Y[,i] <- as.numeric(X[,i+1])
  
  cat("\r",round(100 - (i/1043)*100,1), "% remain.")
  
}

object.size(Y)
dim(Y)

for(i in 1:1043){
  
  Y[Y[,i] == 1,i] <- -9 # NA
  Y[Y[,i] == 2,i] <- 0 # AA
  Y[Y[,i] == 3,i] <- 1 # AC
  Y[Y[,i] == 4,i] <- 1 # AG
  Y[Y[,i] == 5,i] <- 2 # CC
  Y[Y[,i] == 6,i] <- 2 # GG
  Y[Y[,i] == 7,i] <- 1 # TC
  Y[Y[,i] == 8,i] <- 1 # TG
  Y[Y[,i] == 9,i] <- 0 # TT

  
  cat("\r",round(100*i/1043,1),"%")
  
}

rm(X)
gc()

tab = table(as.vector(Y[2218,]))

tab/1043

##################################################################

# Remove SNPs which have >5% of genotypes missing:

fun = function(a){ sum(a == -9)/1043}

missing = apply(Y,1,fun)

length(missing)

Ind = which(missing > 0.05)

hila = 1:660918
hila = hila[-Ind]

Y2 = big.matrix(nrow=length(hila),ncol=1043,type="double",init=0)

dim(Y2)
length(hila)

for(i in 1:length(hila)){
  
  Y2[i,] <- as.numeric(Y[hila[i],])
  
  cat("\r",round(100*i/length(hila),2), "% complete.")
  
}

object.size(Y2)
dim(Y2)

rm(Y)
gc()

##################################################################

# Remove monomorphic SNP:s

fun = function(a){ length(table(as.vector(a[a != -9]))) }

monomorphic = apply(Y2,1,fun)

Ind2 = which(monomorphic == 1)

hila = 1:nrow(Y2)
hila = hila[-Ind2]

Y3 = big.matrix(nrow=length(hila),ncol=1043,type="double",init=0)

for(i in 1:length(hila)){
  
  Y3[i,] <- as.numeric(Y2[hila[i],])
  
  cat("\r",round(100*i/length(hila),2), "% complete.")
  
}

object.size(Y3)
dim(Y3)

##################################################################

# Impute missing values with marker mode ("row mode")

fun = function(a){ length(table(as.vector(a[a == -9]))) }

howmanystillmissing = apply(Y3,1,fun)

whichmissing = which(howmanystillmissing == 1)

#tab = table(as.vector(Y3[2218,]))

#tab/1043

#as.numeric(names(tab)[tab == max(tab)])[1]


for(i in 1:nrow(Y3)){ # for(i in whichmissing){
  
  tab = table(as.vector(Y3[i,]))
  
  Y3[i,Y3[i,] == -9] <- as.numeric(names(tab)[tab == max(tab)])[1]
  
  cat("\r",round(100 - (i/nrow(Y3))*100,1), "% remain.")
  
}

object.size(Y3)

# Save the final matrix to the disk as:

write.big.matrix(Y3, "HGDP_FinalReport_Forward_Recoded_and_Imputated.txt", row.names = FALSE, col.names = FALSE,
                 sep = ",")

end = proc.time()

(end - start)/60 # Just checking how long did this take
