# Supplementary material for: CONE: Community Oriented Network Estimation Is a Versatile Framework for Inferring Population Structure in Large-Scale Sequencing Data
Source: G3 (Bethesda). 2017 Aug 22;7(10):3359–77. doi: 10.1534/g3.117.300131 (PMC5633386; doi:10.1534/g3.117.300131)
Supplement: Supplementary file 8 [file 3359FileS1.zip › Supplementary_R_Codes/HGDP/HGDPMBNeighborhoodSelection.R]

# 11.08.2017

# Analyze the HGDP data with multinomial regression in M & B style neighbourhood selection

# Packages "bigmemory" and "ff" are needed to circumvent the memory limitations of R

library(bigmemory)
library(ff)

library(glmnet)

# Use the data which we have recoded and imputed; see script "HGDPDataRecode.r"

system.time(Y <- read.big.matrix("HGDP_FinalReport_Forward_Recoded_and_Imputated.txt",
                                 sep=",",type="integer"))

dim(Y)

p = ncol(Y)
n = nrow(Y)


newY <- ff(NA, dim=c(n,p), filename="Sparsedata.ffd", vmode="integer") 
for(i in 1:p) {
  newY[,i] <- Y[,i]
  cat("\r",i)
} 

object.size(newY)/10^6

object.size(newY[,1])/10^6

object.size(newY[,-1])/10^6

intercept = T

lambdaStARS = 0.081154 # Previously estimated value; see script "StARSAnalysisHGDP.R"

NewMBapprox = matrix(0,p,p)

for(i in 1:p){
    
  fit <- glmnet(newY[,-i], newY[,i],intercept=intercept,lambda=lambdaStARS,family="multinomial")
    
  sarake <- as.vector(coef(fit)$"0" + coef(fit)$"1" + coef(fit)$"2")
    
  NewMBapprox[-i,i] <- sarake[-1]
  
  # Next step migth be totally idiotic but it made the script run a little bit smoother(...)
  
  # Call a garbage collection. You could try to comment next two objects and the while-loop out...
  
  a = gc()[2,3]
  b = gc()[2,3]
  
  while(a > b){ a = gc()[2,3]; b = gc()[2,3] }
  
  cat("\r", round(i/p*100,2), "%")
    
}

#############################################################################
# Remove the comment marks bellow if you are running the script first time: #
#############################################################################

#save.image("HGDPAnalysisWithMultinomialRegression.RData")

write.table(NewMBapprox,"HGDPMBapproxNonSymmetrix.txt",sep=",")

#load("HGDPAnalysisWithMultinomialRegression.RData")

#NewMBapprox = read.table("HGDPMBapproxNonSymmetrix.txt",sep=",") # Non-Symmetric solution

#NewMBapprox = NewMBapprox*t(NewMBapprox) # "And" rule

#psiLambda = ifelse(NewMBapprox != 0 , 1, 0)

#qgraph(psiLambda)
