# Supplementary material for: CONE: Community Oriented Network Estimation Is a Versatile Framework for Inferring Population Structure in Large-Scale Sequencing Data
Source: G3 (Bethesda). 2017 Aug 22;7(10):3359–77. doi: 10.1534/g3.117.300131 (PMC5633386; doi:10.1534/g3.117.300131)
Supplement: Supplementary file 8 [file 3359FileS1.zip › Supplementary_R_Codes/HGDP/StARSAnalysisHGDP.R]

# 11.08.2017

############################################################################
# Use a multinomial model to construct a network from the HGDP marker data #
############################################################################

# If you have already done this, you can scroll to the row 100 
# and load the workspace image "StARScomplete.RData"

library(bigmemory)
library(ff)

library(glmnet)
#library(qgraph)

system.time(Y <- read.big.matrix("HGDP_FinalReport_Forward_Recoded_and_Imputated.txt",
                                 sep=",",type="integer"))

object.size(Y)
dim(Y)

lambda = seq(0.5,0.005,length.out=40)

n = nrow(Y)

p = ncol(Y)

b = floor(10*sqrt(n)) # The size of the single StARS re-sample

N = 20 # How many the re-sampling should be done. This was used for
       # example in the R package "huge" for StARS.

####################################################################################

# NB! Before running the next one, if the filename=xxx.ffd (MB.ffd, psi.ffd etc. below)
# does already exist, remove the old one or rename a new one.


MBapprox <- ff(NA, dim=c(p,p,length(lambda)), filename="MB.ffd", vmode="double") 
psiLambda <- ff(NA, dim=c(p,p,length(lambda)), filename="psi.ffd", vmode="double")
thetaLambda <- ff(NA, dim=c(p,p,length(lambda)), filename="theta.ffd", vmode="double")
xiLambda <- ff(NA, dim=c(p,p,length(lambda)), filename="xi.ffd", vmode="double")
dim(MBapprox)
object.size(MBapprox)
myMat <- matrix(0, ncol=p,nrow=p)
for ( i in 1:length(lambda) ) {
  MBapprox[,,i] <- myMat
  psiLambda[,,i] <- myMat
  thetaLambda[,,i] <- myMat
  xiLambda[,,i] <- myMat
  cat("\r",i)
} 
remove(myMat)
gc()
object.size(MBapprox)

k = 1

# Do N samples of size b from the data set Y and construct a graph with each value of the
# regularization/penalization parameter lambda

intercept = T

while(k <= N){

  s = sample(1:n,b)

  for(i in 1:ncol(Y)){
    
    fit = glmnet(Y[s,-i], Y[s,i],intercept=intercept,lambda=lambda,family="multinomial")
      
    for(j in 1:length(lambda)){
      
      sarake = as.vector(coef(fit)$"0"[,j] + coef(fit)$"1"[,j] + coef(fit)$"2"[,j])
    
      MBapprox[-i,i,j] = sarake[-1]

    }
    
    cat("\r", round(i/ncol(Y)*100,2), "%")
    
  }
  
  for(j in 1:length(lambda)){

    MBapprox[,,j] = MBapprox[,,j]*t(MBapprox[,,j]) # "and" rule
  
    psiLambda[,,j] = ifelse(MBapprox[,,j] != 0 , 1, 0); diag(psiLambda[,,j]) = 0
    
    thetaLambda[,,j] = thetaLambda[,,j] + psiLambda[,,j]
  
  }
  
  cat("\r", "Overall progress ", round(k/N*100,2), "%", "\n")
  
  k = k + 1
    
}

load("StARScomplete.RData")

# Be careful with thetaLambda and xiLambdan! They are actually files saved on the hard disk! 
# If you run this again (load the workspace image), you might divide elements of thetaLambda
# twice with N (with N^2)! This is not a problem if you are running this script the first time.

for(i in 1:length(lambda)){
  
 thetaLambda[,,i] = thetaLambda[,,i]/N
 
}

thetaLambda[1:10,1:10,40] # should have edges with high probability

for(i in 1:length(lambda)){
  
  xiLambda[,,i] = 2*thetaLambda[,,i]*(1-thetaLambda[,,i])
  
}

DLambda = rep(0,length(lambda))

for(j in 1:length(lambda)){

  DLambda[j] = sum(xiLambda[,,j][upper.tri(xiLambda[,,j])])/(p*(p-1)/2)

}

beta = 0.05

plot(DLambda)
lines(c(0,length(lambda)),c(beta,beta),col="red",lty=2)

# Choose the optimal shrinkage according to the value illustrated in the plot

opt.index = max(which.max(DLambda >= beta)[1] - 1, 1)

lambdaStARS = lambda[opt.index]

lambdaStARS # This is needed for the MB-neighborhood selection. See
            # "BigDataHGDPMBNeighborhoodSelectionAnalysis.R".
            # Note that the value is quite small due the large ammount of data

WeightsWithStARLambda = thetaLambda[,,opt.index]

write.table(WeightsWithStARLambda, "WeightsWithStARLambda.txt", sep=",")

#############################################################################
