# Supplementary material for: CONE: Community Oriented Network Estimation Is a Versatile Framework for Inferring Population Structure in Large-Scale Sequencing Data
Source: G3 (Bethesda). 2017 Aug 22;7(10):3359–77. doi: 10.1534/g3.117.300131 (PMC5633386; doi:10.1534/g3.117.300131)
Supplement: Supplementary file 8 [file 3359FileS1.zip › Supplementary_R_Codes/HGDP/StARSEuropeanPopulations.R]

# 11.08.2017

# Select the regularization parameter lambda with StARS procedure the European sub-populations from
# the HGDP data using multinomial regression in M&B style neighbourhood selection

library(bigmemory)
library(ff)

library(glmnet)

system.time(YBig <- read.big.matrix("HGDP_FinalReport_Forward_Recoded_and_Imputated.txt",
                                 sep=",",type="integer"))

p = ncol(YBig)
n = nrow(YBig)

Characteristics = read.csv("HGDP_1043_Characteristics.txt", header=T)

Class = rep(0,p)

Class[Characteristics$Population == "Adygei"] = 1
Class[Characteristics$Population == "Sardinian"] = 1
Class[Characteristics$Population == "Tuscan"] = 1
Class[Characteristics$Population == "North_Italian"] = 1
Class[Characteristics$Population == "French"] = 1
Class[Characteristics$Population == "Orcadian"] = 1
Class[Characteristics$Population == "French_Basque"] = 1
Class[Characteristics$Population == "Russian"] = 1

Class = Class*(1:p)

Class = Class[Class != 0]

p = length(Class)

Y <- big.matrix(n,p,init=0)

for(j in 1:p){
  
  Y[,j] <- YBig[,Class[j]]
  
  cat("\r", round(100*j/p,2), "%")
  
}
  
object.size(Y)

remove(YBig)

gc()

b = floor(10*sqrt(n)) # The size of the single StARS re-sample

lambda = seq(0.5,0.005,length.out=40)

N = 20 # How many the re-sampling should be repeated. This was used for
# example in the R package "huge" for StARS.

####################################################################################

# NB! Before running the next one, if the filename=xxx.ffd does already exist (MBEurope.ffd etc below),
# remove the old one or rename a new one.


MBapprox <- ff(NA, dim=c(p,p,length(lambda)), filename="MBEurope.ffd", vmode="double") 
psiLambda <- ff(NA, dim=c(p,p,length(lambda)), filename="psiEurope.ffd", vmode="double")
thetaLambda <- ff(NA, dim=c(p,p,length(lambda)), filename="thetaEurope.ffd", vmode="double")
xiLambda <- ff(NA, dim=c(p,p,length(lambda)), filename="xiEurope.ffd", vmode="double")
dim(MBapprox)
object.size(MBapprox)
myMat <- matrix(0, ncol=p,nrow=p)
for ( i in 1:length(lambda) ) {
  MBapprox[,,i] <- myMat
  psiLambda[,,i] <- myMat
  thetaLambda[,,i] <- myMat
  xiLambda[,,i] <- myMat
  cat("\r",i)
} 
remove(myMat)
gc()
object.size(MBapprox)

k = 1

# Do N samples of size b from the data set Y and construct a graph with each value of the
# regularization/penalization parameter lambda

intercept = T

while(k <= N){
  
  s = sample(1:n,b)
  
  for(i in 1:ncol(Y)){
    
    fit = glmnet(Y[s,-i], Y[s,i],intercept=intercept,lambda=lambda,family="multinomial")
    
    for(j in 1:length(lambda)){
      
      sarake = as.vector(coef(fit)$"0"[,j] + coef(fit)$"1"[,j] + coef(fit)$"2"[,j])
      
      MBapprox[-i,i,j] = sarake[-1]
      
    }
    
    cat("\r", round(i/ncol(Y)*100,2), "%")
    
  }
  
  for(j in 1:length(lambda)){
    
    MBapprox[,,j] = MBapprox[,,j]*t(MBapprox[,,j]) # "and" rule
    
    psiLambda[,,j] = ifelse(MBapprox[,,j] != 0 , 1, 0); diag(psiLambda[,,j]) = 0
    
    thetaLambda[,,j] = thetaLambda[,,j] + psiLambda[,,j]
    
  }
  
  cat("\r", "Overall progress ", round(k/N*100,2), "%", "\n")
  
  k = k + 1
  
}

#############################################################################

for(i in 1:length(lambda)){
  
  thetaLambda[,,i] = thetaLambda[,,i]/N
  
}

for(i in 1:length(lambda)){
  
  xiLambda[,,i] = 2*thetaLambda[,,i]*(1-thetaLambda[,,i])
  
}

DLambda = rep(0,length(lambda))

for(j in 1:length(lambda)){
  
  DLambda[j] = sum(xiLambda[,,j][upper.tri(xiLambda[,,j])])/(p*(p-1)/2)
  
}

beta = 0.05

plot(DLambda)
lines(c(0,length(lambda)),c(beta,beta),col="red",lty=2)

# Choose the optimal shrinkage according to the value illustrated in the plot

opt.index = max(which.max(DLambda >= beta)[1] - 1, 1)

lambdaStARS = lambda[opt.index]

lambdaStARS # Needed in the MB-style neighborhood selection; 
            # see script "EuropeHGDPMBNeighborhoodSelectionAnalysis.R"

StARSWeights = thetaLambda[,,opt.index]

write.table(StARSWeights,"EuropeWeightsWithStARLambda.txt",sep=",")
