# Supplementary material for: CONE: Community Oriented Network Estimation Is a Versatile Framework for Inferring Population Structure in Large-Scale Sequencing Data
Source: G3 (Bethesda). 2017 Aug 22;7(10):3359–77. doi: 10.1534/g3.117.300131 (PMC5633386; doi:10.1534/g3.117.300131)
Supplement: Supplementary file 8 [file 3359FileS1.zip › Supplementary_R_Codes/HGDP/VanRadenGenomicRelationshipMatrix.R]

# 11.08.2017

# Compute VanRaden genomic relationship matrix G

# install.packages("bigalgebra", repos="http://R-Forge.R-project.org")

library(bigalgebra)
library(bigmemory)
library(biganalytics)

gc()

system.time(tM <- read.big.matrix(file="HGDP_FinalReport_Forward_Recoded_and_Imputated.txt",sep=",",type="double"))

gc()

dim(tM)

n = ncol(tM)

m = nrow(tM)

p <- apply(tM,1,mean)

p <- p/2

P = matrix(0,nrow=1, ncol=m)

dim(P)

for(i in 1:ncol(P)) P[,i] <- 2*(p[i] - 0.5)

Divisor = 2*sum(p*(1-p))

dim(tM)

for(i in 1:n){
  
  tM[tM[,i] == 0,i] <- -1
  tM[tM[,i] == 1,i] <- 0
  tM[tM[,i] == 2,i] <- 1
  
  
  cat("\r",round(100*i/n,1),"%")
  
}

tZ <- big.matrix(m,n,init=0)

P <- as.big.matrix(t(P))

dim(tZ)
dim(P)
dim(tM)

for(i in 1:n){
  
   tZ[,i] <- tM[,i] - P[,1]

   cat("\r",round(100*i/n,3),"%")
   
}

tZ[1:5,1:5]
   
remove(tM)
remove(P)

dim(tZ)

#options(bigalgebra.mixed_arithmetic_returns_R_matrix=TRUE)

Z <- big.matrix(nrow=n, ncol=m, init=0)

for(i in 1:n){ 

  Z[i,] <- tZ[,i]

  cat("\r",100*i/n,"%")
  
}

Z[1:5,1:5]
tZ[1:5,1:5]

G <- Z%*%tZ

dim(G)

G[1:5,1:5]

#remove(Z)
#remove(tZ)

G = G*(1/Divisor)

G[1:5,1:5]

write.big.matrix(G, "VanRadenGenomicRelationshipMatrix.txt")
