# Supplementary material for: CONE: Community Oriented Network Estimation Is a Versatile Framework for Inferring Population Structure in Large-Scale Sequencing Data
Source: G3 (Bethesda). 2017 Aug 22;7(10):3359–77. doi: 10.1534/g3.117.300131 (PMC5633386; doi:10.1534/g3.117.300131)
Supplement: Supplementary file 8 [file 3359FileS1.zip › Supplementary_R_Codes/Simulations/AncestryCoefficientsSimulation/FindingNmbOfClustersWalkTrap.R]

# 14.08.2017

library(gtools)
library(LEA)
library(glmnet)
library(igraph)

##################################################################################################
# An arbitrary set of simulated SNP markers is used as a validation set to determine the optimal #
# value of the tuning parameter lambda with the "elbow" method. This script is meant to be run   #
# side by side with the "SimulationFun" script! It can be run independently by removing comment  #
# marks below.                                                                                   #
##################################################################################################

#source("ModelSelector.txt")

#Fmatrix = read.table("F.txt")

#Fmatrix = as.matrix(Fmatrix)

#f = function(x) sum(x == 0)

#Ind = apply(Fmatrix,2,f)

#Ind[1:11]

#Ind = which(Ind == 0)

#length(Ind)
#max(Ind)

#L = 2500

#a = sample(Ind,L)

#Fmatrix = Fmatrix[,a]

#AncestralAllFrqMatrix = matrix(NA,7500,3)

#a = seq(1,7500,by=3)

#k = 1

#for(i in a){
 
#  AncestralAllFrqMatrix[i,] = Fmatrix[,k]^2 
#  AncestralAllFrqMatrix[i+1,] = 2*Fmatrix[,k]*(1-Fmatrix[,k])
#  AncestralAllFrqMatrix[i+2,] = (1-Fmatrix[,k])^2
#  
#  k = k + 1
 
#}

#AncestralAllFrqMatrix[7:9,]

#Model = "Model1"

#QChoose = ChooseModel(Model)

#Q = QChoose$Q
#Class = QChoose$Class

#remove(QChoose)
#
#RMSE = function(A,B){ sqrt(mean((A-B)^2)) }

#ResultsQCONE = NA

#G = Q%*%Fmatrix
##dim(G)
##G[1:5,1:5]
#
#G2 = Q%*%(1-Fmatrix)
##G2[1:5,1:5]
##G[121,789]^2 + 2*G[121,789]*G2[121,789] + G2[121,789]^2

##i = sample(1:600,1); j = sample(1:2500,1)
##G[i,j]^2 + 2*G[i,j]*G2[i,j] + G2[i,j]^2

lambda = seq(0.1,0.01,length.out = 10)

CONEK = rep(666,length(lambda))

ModCONE = rep(NA,length(lambda))
  
#SimSnps = matrix(NA,N,L)
   
#  for(i in 1:N){
#    for(j in 1:L){
       
#      SimSnps[i,j] = sample(c(0,1,2),1,prob=c(G[i,j]^2,2*G[i,j]*G2[i,j],G2[i,j]^2))
       
#    }
#  }
    
########################################################################
    
# CONE analysis
    
# We use a fixed value for the tuning parameter lambda
    
Y = t(SimSnps); remove(SimSnps)
    
n = nrow(Y)
  
p = ncol(Y)
    
MBapprox = array(0, dim=c(p,p,length(lambda)))
psiLambda = array(0, dim=c(p,p,length(lambda)))

for(i in 1:p){
  
  fit = glmnet(Y[,-i], Y[,i],intercept=T,lambda=lambda,family="multinomial")
  
  for(j in 1:length(lambda)){
    
    sarake = as.vector(coef(fit)$"0"[,j] + coef(fit)$"1"[,j] + coef(fit)$"2"[,j])
    
    MBapprox[-i,i,j] = sarake[-1]
    
  }
  
  cat("\r",round(100*i/p,2),"%")
  
}

for(j in 1:length(lambda)){
  
  MBapprox[,,j] = MBapprox[,,j]*t(MBapprox[,,j]) # "and" rule
  
  psiLambda[,,j] = ifelse(MBapprox[,,j] != 0 , 1, 0); diag(psiLambda[,,j]) = 0
  
  g = graph_from_adjacency_matrix(psiLambda[,,j],mode = "undirected",weighted=NULL)
  wc = cluster_walktrap(g)
  
  ModCONE[j] = modularity(wc)
  
  CONEK[j] = max(membership(wc))
  
}

################################################

nmbs = as.character(c(1:length(lambda)))

par(mfrow=c(1,1))

plot(CONEK,ModCONE,pch="",xlab=expression(hat(K)),ylab="Modularity",main=paste(Model,"CONE network",sep=" "))
text(CONEK,ModCONE,nmbs,cex=0.7)

abline(v=3,col="red",lty=2)

# Similar to hierarchical clustering one can choose a proper tuning parameter value by examining 
# the "elbow". The optimal tuning parameter value is somewhat a trade off between network
# modularity and sparseness.


E(g)$color= "black"
  
par(mfrow=c(1,1))
  
layout = layout.fruchterman.reingold(g) # With the smallest value of lambda
  
plot(wc, g, mark.border="black", mark.col = "lightgray",layout=layout, 
      vertex.label=NA, vertex.size=10, edge.arrow.size=.2,edge.color = "black")
  

max(membership(wc))

table(membership(wc))

#######################################################
