# Supplementary material for: CONE: Community Oriented Network Estimation Is a Versatile Framework for Inferring Population Structure in Large-Scale Sequencing Data
Source: G3 (Bethesda). 2017 Aug 22;7(10):3359–77. doi: 10.1534/g3.117.300131 (PMC5633386; doi:10.1534/g3.117.300131)
Supplement: Supplementary file 8 [file 3359FileS1.zip › Supplementary_R_Codes/Simulations/AncestryCoefficientsSimulation/HapMapSampleDist.r]

# 14.08.2017

MAP = read.table("hapmap3_r2_b36_fwd.consensus.qc.poly.map",header=F)

dim(MAP)

# Variables are:

# chromosome (1-22, X, Y or 0 if unplaced)
# rs# or snp identifier
# Genetic distance (morgans)
# Base-pair position (bp units)

table(MAP[,1])

summary(MAP[,3])

summary(MAP[,4])

MAP[,4] = MAP[,4]/1000

DistantMAP = NULL

DistantMAP = MAP[1,]

table(MAP[,1])

chromosome = as.vector(cumsum(table(MAP[,1])))

chromosome = chromosome[-25] + 1

k = 2
b = 1

while(k <= nrow(MAP)){
  
  if(MAP[k,4] - DistantMAP[nrow(DistantMAP),4] >= 200) DistantMAP[nrow(DistantMAP) + 1,] = MAP[k, ]
  
  if(k == chromosome[b]){
    
    DistantMAP[nrow(DistantMAP) + 1,] = MAP[k, ]
    
    b = b + 1
    
    cat("\n",b)
    
  }
  
  cat("\r",k)
  
  k = k + 1
  
}


dim(DistantMAP)

table(DistantMAP[,1])

DistantMAP[,4] = DistantMAP[,4]*1000

write.table(DistantMAP,"hapmap3_distantSNP.qc.poly.map",sep="\t",col.names = F, quote = F,row.names = F)

mySNPs = row.names(DistantMAP)

max(as.numeric(mySNPs))

library(stringr)

mySNPs = str_pad(mySNPs, 7, pad = "0")

mySNPs = paste("snp", mySNPs, sep = "")

mySNPs = data.frame(mySNPs)

write.table(mySNPs,"mysnps.txt",col.names = F,quote=F,row.names = F)

write.table(DistantMAP[,c(1,2)],"mygenes.txt",col.names = F,quote=F,row.names = F)

#################################

# Select the set of individuals from CEU, CHB and YRI populations

HapMapSamples = read.table("HapMapCharacteristics.txt",header=T)

table(HapMapSamples$population)

CEU = HapMapSamples[HapMapSamples$population=="CEU",]
CHB = HapMapSamples[HapMapSamples$population=="CHB",]
YRI = HapMapSamples[HapMapSamples$population=="YRI",]

ThreePop = rbind(CEU,CHB,YRI)

mylist = ThreePop[,c(1,2)]

write.table(mylist,"mylist.txt",sep="\t",quote = F,row.names = F,col.names = F)

Clusters = ThreePop[,c(1,2,7)]

write.table(Clusters,"Clusters.phe",sep="\t",quote = F,row.names = F,col.names = F)

##################

Freq = read.table("Hapmap3CEUCHBYRIfrq.frq.strat",header=T)

Fmatrix = matrix(Freq[,6],3,13928)

write.table(Fmatrix,"F.txt")
