# Supplementary material for: CONE: Community Oriented Network Estimation Is a Versatile Framework for Inferring Population Structure in Large-Scale Sequencing Data
Source: G3 (Bethesda). 2017 Aug 22;7(10):3359–77. doi: 10.1534/g3.117.300131 (PMC5633386; doi:10.1534/g3.117.300131)
Supplement: Supplementary file 8 [file 3359FileS1.zip › Supplementary_R_Codes/Simulations/AncestryCoefficientsSimulation/ModelSelector.txt]

ChooseModel = function(Model){

	if(Model == "Model1"){

		Q = matrix(0,N,3)
		
		alpha = 1 # alpha < 1, litte admixture and alpha > 1, a lot admixture
		Q = rdirichlet(N, c(alpha,alpha,alpha))
		Q = as.matrix(Q)
		
		Class = NULL
	
	}
	
	#############################################
	
	if(Model == "Model2"){
	
		Q = matrix(0,N,3)
		
		alpha = 0.1 # alpha < 1, litte admixture and alpha > 1, a lot admixture
		Q = rdirichlet(N, c(alpha,alpha,alpha))
		Q = as.matrix(Q)
		
		Class = NULL

	}
	
	#############################################
	
	if(Model == "Model3"){
		
		Q = matrix(0,N,3)
		
		alpha = 0.05 # alpha < 1, litte admixture and alpha > 1, a lot admixture
		beta = 0.05
		delta = 0.01
		Q = rdirichlet(N, c(alpha,beta,delta))
		Q = as.matrix(Q)
		
		Class = NULL
	
	}
	
	#############################################
	
	if(Model == "Model4"){
	
		Q = matrix(0,N,3)
		
		alpha = 0.5 # alpha < 1, litte admixture and alpha > 1, a lot admixture
		Q = rdirichlet(N, c(alpha,alpha,alpha))
		Q = as.matrix(Q)
		
		Class = NULL
	
	}
	
	#############################################
	
	if(Model == "Model5"){
	
		Q = matrix(0,N,3)
		
		alpha = 1.1 # alpha < 1, litte admixture and alpha > 1, a lot admixture
		beta = 0.5
		delta = 0.1
		Q = rdirichlet(N, c(alpha,beta,delta))
		Q = as.matrix(Q)
		
		Class = NULL
	
	}
	
	#############################################
	
	if(Model == "Model6"){
	
		Q = matrix(0,N,3)
		
		alpha = 0.5 # alpha < 1, litte admixture and alpha > 1, a lot admixture
		beta = 0.05
		delta = 0.05
		Q = rdirichlet(N, c(alpha,beta,delta))
		Q = as.matrix(Q)
		
		Class = NULL
	
	}
	
	#############################################

	out = list("Q" = Q, "Class" = Class)
	
	return(out)

}
