# Supplementary material for: CONE: Community Oriented Network Estimation Is a Versatile Framework for Inferring Population Structure in Large-Scale Sequencing Data
Source: G3 (Bethesda). 2017 Aug 22;7(10):3359–77. doi: 10.1534/g3.117.300131 (PMC5633386; doi:10.1534/g3.117.300131)
Supplement: Supplementary file 8 [file 3359FileS1.zip › Supplementary_R_Codes/Simulations/AncestryCoefficientsSimulation/SimulationFun.R]

# 14.08.2017

library(gtools)
library(LEA)
library(glmnet)
library(igraph)

source("ModelSelector.txt")

RMSE = function(A,B){ sqrt(mean((A-B)^2)) }

Fmatrix = read.table("F.txt")

Fmatrix = as.matrix(Fmatrix)

f = function(x) sum(x == 0)

Ind = apply(Fmatrix,2,f)

Ind[1:11]

Ind = which(Ind == 0)

length(Ind)
max(Ind)

L = 2500

a = sample(Ind,L)

Fmatrix = Fmatrix[,a]

AncestralAllFrqMatrix = matrix(NA,7500,3)

a = seq(1,7500,by=3)

k = 1

for(i in a){
  
  AncestralAllFrqMatrix[i,] = Fmatrix[,k]^2 
  AncestralAllFrqMatrix[i+1,] = 2*Fmatrix[,k]*(1-Fmatrix[,k])
  AncestralAllFrqMatrix[i+2,] = (1-Fmatrix[,k])^2
  
  k = k + 1
  
}

#AncestralAllFrqMatrix[7:9,]

M = 50 # The number of simulations

#SimulationResults = data.frame(matrix(vector(), M, 12,
#                                      dimnames=list(c(), c("Model1sNMF","Model1CONE","Model2sNMF","Model2CONE",
#                                                           "Model3sNMF","Model3CONE","Model4sNMF","Model4CONE",
#                                                           "Model5sNMF","Model5CONE","Model6sNMF","Model6CONE"))),
#                               stringsAsFactors=F)

##################################################################

Model = "Model6"

ResultsQsNMF = rep(NA,M)

ResultsQCONE = rep(NA,M)

ClustersCONE = rep(NA,M) # Just to check that the walktrap has found the right number of demes/clusters/whatever...
ClustersCONEForced = 666

N = 600
QChoose = ChooseModel(Model)

Q = QChoose$Q
Class = QChoose$Class

remove(QChoose)

#pdf(file=paste(Model,".pdf",sep=""),width = 7,height = 4)
barplot(t(Q), col = c("red","green","blue"), border = NA,
        space = 0, xlab = "Individual", ylab = "Ancestry coefficients",ylim=c(0,1),main=Model)
#dev.off()

#plot(Q[,1],Q[,2],pch=16)

G = Q%*%Fmatrix
#dim(G)
#G[1:5,1:5]

G2 = Q%*%(1-Fmatrix)
#G2[1:5,1:5]
#G[121,789]^2 + 2*G[121,789]*G2[121,789] + G2[121,789]^2

#i = sample(1:600,1); j = sample(1:2500,1)
#G[i,j]^2 + 2*G[i,j]*G2[i,j] + G2[i,j]^2


#Predetermined lambda value (See the script titled "FindingNmbOfClustersWalktrap") when lambda is one of these values:

# 0.01 0.02 0.03 0.04 0.05 0.06 0.07 0.08 0.09 0.10

# Note! Here the lambda value is fixed for illustrative purposes only - and to avoid (unnecessary) time consuming
# simulation runs. In practice the value of the tuning parameter is determined by the data set at hand.


if(Model == "Model1") lambda = 0.04
if(Model == "Model2") lambda = 0.04
if(Model == "Model3") lambda = 0.04
if(Model == "Model4") lambda = 0.03 
if(Model == "Model5") lambda = 0.03
if(Model == "Model6") lambda = 0.04 

Perm = permutations(3,3,1:3)

for(k in 1:M){
  
  SimSnps = matrix(NA,N,L)
  
  for(i in 1:N){
    for(j in 1:L){
      
      SimSnps[i,j] = sample(c(0,1,2),1,prob=c(G[i,j]^2,2*G[i,j]*G2[i,j],G2[i,j]^2))
      
    }
  }
  
  #################################################
  
  # sNMF Analysis
  
  write.geno(SimSnps,"SimulatedSNP.geno")
  
  alpha = 100
  if(Model == "Model5") alpha = 0
  
  obj.snmf = snmf("SimulatedSNP.geno", K = 3, alpha = alpha, project = "new")
  qmatrix = Q(obj.snmf, K = 3)
  
  #fmatrix = G(obj.snmf,K=3)
  
  # Choose the permutation, which minimizes the RMSE
  
  RMsNMFQ = rep(NA,6)
  
  for(j in 1:nrow(Perm)){
    RMsNMFQ[j] = RMSE(Q,qmatrix[,Perm[j,]])
  }
  
  
  qmatrix = qmatrix[,Perm[which.min(RMsNMFQ),]]
  
  ResultsQsNMF[k] = min(RMsNMFQ)
  #ResultsFsNMF[k] = RMSE(AncestralAllFrqMatrix,fmatrix)
  
  ########################################################################
  
  # CONE analysis
  
  # We use a fixed value for the tuning parameter lambda
  
  Y = t(SimSnps)
  
  n = nrow(Y)
  
  p = ncol(Y)
  
  NewMBapprox = matrix(0,p,p)

  for(i in 1:p){
  
    fit = glmnet(Y[,-i], Y[,i],intercept=T,lambda=lambda,family="multinomial")
  
    sarake = as.vector(coef(fit)$"0" + coef(fit)$"1" + coef(fit)$"2")
  
    NewMBapprox[-i,i] = sarake[-1]
  
    cat("\r", round(i/p*100,2), "%")
  
  }


  NewMBapprox = NewMBapprox*t(NewMBapprox) # "And" rule
  #NewMBapprox = NewMBapprox + t(NewMBapprox) # "Or" rule

  psiLambda = ifelse(NewMBapprox != 0 , 1, 0)

  ################################################################


  diag(psiLambda) = 0

  qconeWT = matrix(NA,p,3)

  Degree = colSums(psiLambda)

  g = graph_from_adjacency_matrix(psiLambda,mode = "undirected",weighted=NULL)
  wc = cluster_walktrap(g)
  
  # We can also determine the Q matrix according to the membership determined with the Walk-Trap algorithm:
  
  clusters = membership(wc)
  
  if(max(clusters) != 3){
    # In the case that CONE is not able to find 3 clusters, we cut the dendrogram so that there is 3 clusters
    clusters = cut_at(wc, no=3) 
  }

  for(i in 1:p){
    
    # if(Degree[i] == 0){qconeWT[i, K + 1] = 1} (*)
    
    # (*) This notation is not relevant for this simulation study and is used for illustrative purposes only.
    # (the RMSE cannot be determined if dim(Q) != dim(qconeWT))
    
    qconeWT[i,1] = sum(psiLambda[clusters == 1,i])/Degree[i]
    qconeWT[i,2] = sum(psiLambda[clusters == 2,i])/Degree[i]
    qconeWT[i,3] = sum(psiLambda[clusters == 3,i])/Degree[i]
    
  }
  
  ClustersCONE[k] = max(membership(wc))
  
  if(max(membership(wc)) != 3 ) ClustersCONEForced = c(ClustersCONEForced,max(clusters))
  
  # This suffers from the same label switch problem like STRUCTURE and ADMIXTURE
  
  # For this simulation study, we just choose the permutation, which minimizes the RMSE:
  
  RMCONEQ = rep(NA,6)
  
  for(j in 1:nrow(Perm)){
    RMCONEQ[j] = RMSE(Q,qconeWT[,Perm[j,]])
  }
  
  qconeWT = qconeWT[,Perm[which.min(RMCONEQ),]]
 
  ResultsQCONE[k] = min(RMCONEQ)
  
  cat("\n",k)
  
}

ClustersCONEForced = ClustersCONEForced[-1]

###############################################################################################

#pdf(paste(Model,"QMatrix.pdf",sep=""),width = 8 ,height = 5)
#postscript(paste(Model,"QMatrix.eps",sep=""),width = 8 ,height = 5,horizontal = F)

par(mfrow=c(3,1))

barplot(t(Q), col = c("red","green","blue"), border = NA, space = 0,ylim=c(0,1),
        xlab = "Individuals", ylab = "Ancestry coefficients",main="Truth",yaxt="n")
axis(2, at=c(0,0.5,1),labels=c("0","0.5","1"), las=2, tck=-0.1)

barplot(t(qmatrix), col = c("red","green","blue"), border = NA, space = 0,
        xlab = "Individuals", ylab = "Ancestry coefficients",main="sNMF",yaxt="n")
axis(2, at=c(0,0.5,1),labels=c("0","0.5","1"), las=2, tck=-0.1)

barplot(t(qconeWT), col = c("red","green","blue"), border = NA, space = 0,
        ylim=c(0,1),xlab = "Individuals", ylab = "Ancestry coefficients",
        main="CONE (Walktrap clustering)",yaxt="n")
axis(2, at=c(0,0.5,1),labels=c("0","0.5","1"), las=2, tck=-0.1)

#dev.off()

max(membership(wc)) # aka number of estimated populations

###############################################################################################

if(!is.null(Class)){
  
  color1 = NULL
  
  color1[Class == "D1"] = "red"
  color1[Class == "D2"] = "green"
  color1[Class == "D3"] = "blue"
  
  V(g)$color = color1
  
}

E(g)$color= "black"

if(!is.null(Class)){
  
  par(mfrow=c(1,2))
  
  layout = layout.fruchterman.reingold(g)
  plot(wc, g, mark.border="black", mark.col = "lightgray",layout=layout,col=color1, 
       vertex.label=NA, vertex.size=10, edge.arrow.size=.2,edge.color = "black")
  
  plot(wc, g, mark.border="black", mark.col = "lightgray",layout=layout, 
       vertex.label=NA, vertex.size=10, edge.arrow.size=.2,edge.color = "black")
  
}

if(is.null(Class)){
  
  if(max(membership(wc)) == 3){
    
  par(mfrow=c(1,1))
  
  layout = layout.fruchterman.reingold(g)
  
  plot(wc, g, mark.border="black", mark.col = "lightgray",layout=layout, 
       vertex.label=NA, vertex.size=10, edge.arrow.size=.2,edge.color = "black")
  }
  
  if(max(membership(wc)) != 3){
    
    par(mfrow=c(1,2))
    
    layout = layout.fruchterman.reingold(g)
    
    plot(wc, g, mark.border="black", mark.col = "lightgray",layout=layout, 
         vertex.label=NA, vertex.size=10, edge.arrow.size=.2,edge.color = "black")
    
    otherwc = wc; otherwc$membership = clusters
    
    plot(otherwc, g, mark.border="black", mark.col = "lightblue",layout=layout, 
         vertex.label=NA, vertex.size=10, edge.arrow.size=.2,edge.color = "black")
    
    remove(otherwc)
    
  }
  
}

max(membership(wc)) # aka number of estimated populations

table(membership(wc))

table(clusters) # If we have forced some nodes to some community

#######################################################

# RMSE is between 0 and 1

median(ResultsQsNMF)
median(ResultsQCONE)

mean(ResultsQsNMF)
mean(ResultsQCONE)

sd(ResultsQsNMF)/sqrt(M)
sd(ResultsQCONE)/sqrt(M)

par(mfrow=c(1,1))
Title = paste(Model)
boxplot(ResultsQCONE,ResultsQsNMF,names=c("CONE","sNMF"),main=Title)

summary(ClustersCONE)
summary(ClustersCONEForced)

########################################################################

#SimulationResults = read.table("SimulationResults.txt")

#SimulationResults[,paste(Model,"sNMF",sep="")] = ResultsQsNMF
#SimulationResults[,paste(Model,"CONE",sep="")] = ResultsQCONE

#write.table(SimulationResults,"SimulationResults.txt")
