# Supplementary material for: CONE: Community Oriented Network Estimation Is a Versatile Framework for Inferring Population Structure in Large-Scale Sequencing Data
Source: G3 (Bethesda). 2017 Aug 22;7(10):3359–77. doi: 10.1534/g3.117.300131 (PMC5633386; doi:10.1534/g3.117.300131)
Supplement: Supplementary file 8 [file 3359FileS1.zip › Supplementary_R_Codes/Simulations/AncestryCoefficientsSimulation/SimulationFunSolutionPath.R]

# 14.08.2017

# Since the tuning parameter selection method may affect the accuracy of the estimated Q matrix,
# we compute estimates of ancestry coefficients with several values of the tuning parameter lambda
# and choose the one with the smallest root mean squared error (RMSE) estimate. This setting is
# repeated M=50 times.

library(gtools)
library(LEA)
library(glmnet)
library(igraph)

source("ModelSelector.txt")

RMSE = function(A,B){ sqrt(mean((A-B)^2)) }

Fmatrix = read.table("F.txt")

Fmatrix = as.matrix(Fmatrix)

f = function(x) sum(x == 0)

Ind = apply(Fmatrix,2,f)

Ind[1:11]

Ind = which(Ind == 0)

length(Ind)
max(Ind)

L = 2500

set.seed(88962220)

a = sample(Ind,L)

Fmatrix = Fmatrix[,a]

AncestralAllFrqMatrix = matrix(NA,7500,3)

a = seq(1,7500,by=3)

k = 1

for(i in a){
  
  AncestralAllFrqMatrix[i,] = Fmatrix[,k]^2 
  AncestralAllFrqMatrix[i+1,] = 2*Fmatrix[,k]*(1-Fmatrix[,k])
  AncestralAllFrqMatrix[i+2,] = (1-Fmatrix[,k])^2
  
  k = k + 1
  
}

###############################################################

M = 50 # The number of simulations

#SimulationResSolutionPath = data.frame(matrix(vector(), M, 12,dimnames=list(
#  c(), c("Model1sNMF","Model1CONE","Model2sNMF","Model2CONE","Model3sNMF","Model3CONE","Model4sNMF","Model4CONE",
#         "Model5sNMF","Model5CONE","Model6sNMF","Model6CONE"))),stringsAsFactors=F)


Model = "Model6"

ResultsQCONE = rep(NA,M)
ResultsQsNMF = rep(NA,M)


N = 600
QChoose = ChooseModel(Model)

Q = QChoose$Q
Class = QChoose$Class

remove(QChoose)

#pdf(file=paste(Model,".pdf",sep=""),width = 7,height = 4)
barplot(t(Q), col = c("red","green","blue"), border = NA,
        space = 0, xlab = "Individual", ylab = "Ancestry coefficients",ylim=c(0,1),main=Model)
#dev.off()


G = Q%*%Fmatrix


G2 = Q%*%(1-Fmatrix)


Perm = permutations(3,3,1:3)

lambda = seq(0.04,0.01,length.out = 20)

lambdaSolutionPath = data.frame(matrix(vector(), length(lambda), M+1,
                                       dimnames=list(c(), c("lambda",paste(rep("RMSEDataSet",M),1:M,sep="")))),
                                stringsAsFactors=F)

NewMBapprox = array(NA,dim=c(N,N,length(lambda)))

RMCONEQ = matrix(NA,6,length(lambda))

for(k in 1:M){
  
  SimSnps = matrix(NA,N,L)
  
  for(i in 1:N){
    for(j in 1:L){
      
      SimSnps[i,j] = sample(c(0,1,2),1,prob=c(G[i,j]^2,2*G[i,j]*G2[i,j],G2[i,j]^2))
      
    }
  }
  
  ########################################################################
  
  # CONE analysis
  
  # We calculate a network estimate with each value of the tuning parameter lambda
  
  Y = t(SimSnps)
  
  n = nrow(Y)
  
  p = ncol(Y)
  
  for(i in 1:p){
    
    fit = glmnet(Y[,-i], Y[,i],intercept=T,lambda=lambda,family="multinomial")
    
    for(j in 1:length(lambda)){
    
      sarake = as.vector(coef(fit)$"0"[,j] + coef(fit)$"1"[,j] + coef(fit)$"2"[,j])
    
      NewMBapprox[-i,i,j] = sarake[-1]
      
    }
    
    cat("\r", round(i/p*100,2), "%")
    
  }
  
  for(j in 1:length(lambda)){
    
    NewMBapprox[,,j] = NewMBapprox[,,j]*t(NewMBapprox[,,j]) # "and" rule
    
    psiLambda = ifelse(NewMBapprox[,,j] != 0 , 1, 0); diag(psiLambda) = 0
    
    g = graph_from_adjacency_matrix(psiLambda,mode = "undirected",weighted=NULL)
    wc = cluster_walktrap(g)
    
    qconeWT = matrix(NA,p,3)
    
    Degree = colSums(psiLambda)
    
    clusters = membership(wc)
    
    if(max(clusters) != 3){
      # In the case that CONE is not able to find 3 clusters, we cut the dendrogram so that there is 3 clusters
      clusters = cut_at(wc, no=3) 
    }
    
    for(i in 1:p){
      
      qconeWT[i,1] = sum(psiLambda[clusters == 1,i])/Degree[i]
      qconeWT[i,2] = sum(psiLambda[clusters == 2,i])/Degree[i]
      qconeWT[i,3] = sum(psiLambda[clusters == 3,i])/Degree[i]
      
    }
    
    for(l in 1:nrow(Perm)){
      RMCONEQ[l,j] = RMSE(Q,qconeWT[,Perm[l,]])
    }
    
  }
  
  ResultsQCONE[k] = min(RMCONEQ)
  
  lambdaSolutionPath[,paste("RMSEDataSet",k,sep="")] = apply(RMCONEQ,2,min)
  
  ##################################################################
  
  # sNMF Analysis
  
  write.geno(SimSnps,"SimulatedSNPOther.geno")
  
  alpha = 100
  if(Model == "Model5") alpha = 0
  
  obj.snmf = snmf("SimulatedSNPOther.geno", K = 3, alpha = alpha, project = "new")
  qmatrix = Q(obj.snmf, K = 3)
  
  # Choose the permutation, which minimizes the RMSE
  
  RMsNMFQ = rep(NA,6)
  
  for(j in 1:nrow(Perm)){
    RMsNMFQ[j] = RMSE(Q,qmatrix[,Perm[j,]])
  }
  
  ResultsQsNMF[k] = min(RMsNMFQ)
  
  cat("\n",k)
  
}

###############################################################################################

###############################################################################################

# RMSE is between 0 and 1

par(mfrow=c(1,1))
Title = paste(Model)
boxplot(ResultsQsNMF,ResultsQCONE,names=c("sNMF","CONE"),main=Title)

SimulationResSolutionPath = read.table("SimulationResSolutionPath.txt")

SimulationResSolutionPath[,paste(Model,"sNMF",sep="")] = ResultsQsNMF
SimulationResSolutionPath[,paste(Model,"CONE",sep="")] = ResultsQCONE

#write.table(SimulationResSolutionPath,"SimulationResSolutionPath.txt")

lambdaSolutionPath$lambda = lambda

#write.table(lambdaSolutionPath,"LambdaSolutionPathAllData.txt")
