# Supplementary material for: CONE: Community Oriented Network Estimation Is a Versatile Framework for Inferring Population Structure in Large-Scale Sequencing Data
Source: G3 (Bethesda). 2017 Aug 22;7(10):3359–77. doi: 10.1534/g3.117.300131 (PMC5633386; doi:10.1534/g3.117.300131)
Supplement: Supplementary file 8 [file 3359FileS1.zip › Supplementary_R_Codes/Simulations/PopulationModelSimulation/HierarchicalIslandModel/Summary.R]

# 14.6.2017

Results = read.table("HierarchicalIslandModelPopulationFreq.txt")

ResultsK = Results[,-c(2,4,6)]

RMSE = function(var1,var2){
  
  sqrt(mean((var1 - var2)^2))
  
}

RightProp = function(var1,var2){
  
  sum(var1==var2)/length(var1)
  
}

var2 = 10 # The true number of subpopulations

diagnostic = do.call(data.frame, 
                     list("Median"=apply(ResultsK,2,median),
                          "Percent"=round(100*apply(ResultsK, 2, RightProp,var2=var2),2),
                          "RMSE"=round(apply(ResultsK,2,RMSE,var2=var2),2),
                          "min"=apply(ResultsK,2,min),
                          "max"=apply(ResultsK,2,max)
                     )
)

diagnostic
