# Supplementary material for: CONE: Community Oriented Network Estimation Is a Versatile Framework for Inferring Population Structure in Large-Scale Sequencing Data
Source: G3 (Bethesda). 2017 Aug 22;7(10):3359–77. doi: 10.1534/g3.117.300131 (PMC5633386; doi:10.1534/g3.117.300131)
Supplement: Supplementary file 8 [file 3359FileS1.zip › Supplementary_R_Codes/Simulations/PopulationModelSimulation/HierarchicalStepStoneSyntax.txt]

--------------------------------------------------------------------------------
EASYPOP (v. 2.0.1)
Author: F. Balloux
Available at: http://www.unil.ch/izea/softwares/easypop.html
--------------------------------------------------------------------------------

Ploidy level ? (0=haplo-diploid; 1=haploid; 2=diploid)
2
Two sexes?:y/n
y
Mating system?
1= Random mating
2= Polygyny
3= Monogyny
1
Number of populations ?
10
Same number of individuals in each population ?:y/n
n
enter number of females of population   1 
80
enter number of females of population   2 
80
enter number of females of population   3 
40
enter number of females of population   4 
40
enter number of females of population   5 
20
enter number of females of population   6 
20
enter number of females of population   7 
10
enter number of females of population   8 
10
enter number of females of population   9 
5
enter number of females of population   10 
5
enter number of males of population 1 
80
enter number of males of population 2 
80
enter number of males of population 3 
40
enter number of males of population 4 
40
enter number of males of population 5 
20
enter number of males of population 6 
20
enter number of males of population 7 
10
enter number of males of population 8 
10
enter number of males of population 9 
5
enter number of males of population 10 
5
Same migration scheme over all simulation? (y/n)
y
migration model?
1 = 1-dimension stepping stone;
2 = 2-dimension stepping stone (only with a square
    number of populations, e.g. 9, 16,..144..);
3 = island model;
4 = hierarchical stepping stone ('contact zone');
5 = hierarchical island ;
6 = spatial models;
4
How many populations form the first group of populations
5
proportion of female migration within groups?(between 0 and 1)
0.01
proportion of female migration between groups?(between 0 and 1)
0.001
proportion of male migration within groups?(between 0 and 1)
0.01
proportion of male migration between group?(between 0 and 1)
0.001
Number of loci ?
2000
Free recombination between loci?:y/n
y
Do all loci have the same mutation scheme?:y/n
y
Mutation rate ?(between 0 and 1, e.g. 0.0001) 
0.001
Mutation model
1= Kam,(same probability to mutate to any allelic state)
2= Ssm, (single step mutation model)
3= Mixed model of Ssm with a proportion of Kam mutation events)
4= Mixed model of Ssm with a proportion of double step mutation events)
3
Proportion of Kam mutation events
0.3
Number of possible allelic states ?(below 1000) 
2
Variability of the initial population
1= Maximal, (randomly assigned alleles)
2= Minimal, (all individuals start with the same allele)
1
Number of generations ?
10000
Do you want the complete dataset in the '.dat' and '.gen' result files ?:y/n
y
Do you want a file giving the complete pedigree of the simulation ?:y/n
(Please notice that this file can be very huge and will slow down simulations)
n
Name of the file?
HierarchicalStepStoneData
Number of replicates? (between 1 and 999)
1


replicate:  1

 10000  9900  9800  9700  9600  9500  9400  9300  9200  9100
  9000  8900  8800  8700  8600  8500  8400  8300  8200  8100
  8000  7900  7800  7700  7600  7500  7400  7300  7200  7100
  7000  6900  6800  6700  6600  6500  6400  6300  6200  6100
  6000  5900  5800  5700  5600  5500  5400  5300  5200  5100
  5000  4900  4800  4700  4600  4500  4400  4300  4200  4100
  4000  3900  3800  3700  3600  3500  3400  3300  3200  3100
  3000  2900  2800  2700  2600  2500  2400  2300  2200  2100
  2000  1900  1800  1700  1600  1500  1400  1300  1200  1100
  1000   900   800   700   600   500   400   300   200   100
finished
