# Supplementary material for: CONE: Community Oriented Network Estimation Is a Versatile Framework for Inferring Population Structure in Large-Scale Sequencing Data
Source: G3 (Bethesda). 2017 Aug 22;7(10):3359–77. doi: 10.1534/g3.117.300131 (PMC5633386; doi:10.1534/g3.117.300131)
Supplement: Supplementary file 8 [file 3359FileS1.zip › Supplementary_R_Codes/Simulations/PopulationModelSimulation/HierarchicalStStoneModel/FindingNmbOfClustersWalktrap.R]

# 06.06.2017

library(gtools)
library(glmnet)
library(igraph)

lambda = seq(0.3,0.007,length.out=30) # For CONE. May not be suitable for the data set at hand!
                                      # Increasing the lower bound should help

CONEK = rep(NA,length(lambda))

ModCONE = rep(NA,length(lambda))

########################################################################
    
# CONE analysis

# Choose an arbitrary data set:

sourcefile = paste("HierarchicalStepStoneData", formatC(sample(1:50,1), width=3, flag="0"), sep="")

Data = read.table(paste("./Data/",sourcefile,".dat",sep=""),skip=2001, sep="\t")


dim(Data)

Data = Data[,-c(1,2002)]

Y = t(Data)

Y[Y == 0101] = 0
Y[Y == 0102] = 1
Y[Y == 0201] = 1
Y[Y == 0202] = 2

Ind = rep(NA,620)

for(i in 1:620){
  Ind[i] = length(table(Y[,i]))
}

table(Ind) # Should be 3
    
n = nrow(Y)
  
p = ncol(Y)
    
MBapprox = array(0, dim=c(p,p,length(lambda)))
psiLambda = array(0, dim=c(p,p,length(lambda)))
    
for(i in 1:ncol(Y)){
    
  fit = glmnet(Y[,-i], Y[,i],intercept=T,lambda=lambda,family="multinomial")
    
  for(j in 1:length(lambda)){
      
    sarake = as.vector(coef(fit)$"0"[,j] + coef(fit)$"1"[,j] + coef(fit)$"2"[,j])
      
    MBapprox[-i,i,j] = sarake[-1]
      
  }
  
  cat("\r",round(100*i/p,2),"%")
  
}

for(j in 1:length(lambda)){
  
  MBapprox[,,j] = MBapprox[,,j]*t(MBapprox[,,j]) # "and" rule
  
  psiLambda[,,j] = ifelse(MBapprox[,,j] != 0 , 1, 0); diag(psiLambda[,,j]) = 0
  
  g = graph_from_adjacency_matrix(psiLambda[,,j],mode = "undirected",weighted=NULL)
  wc = cluster_walktrap(g)
  
  ModCONE[j] = modularity(wc)
  
  CONEK[j] = max(membership(wc))
    
}
  
################################################

nmbs = as.character(c(1:length(lambda)))

par(mfrow=c(1,2))

plot(CONEK,ModCONE,pch="",xlab=expression(hat(K)),ylab="Modularity",
     main="Hierarchical stepping stone Model modularity")
text(CONEK,ModCONE,nmbs,cex=0.7)
#abline(v=10,col="red")

plot(CONEK[13:30],ModCONE[13:30],pch="",xlab=expression(hat(K)),ylab="Modularity",
     main="Hierarchical stepping stone Model modularity")
text(CONEK[13:30],ModCONE[13:30],nmbs[13:30],cex=0.7)
#abline(v=10,col="red")

lambda[20]

# Similar to hierarchical clustering one can choose a proper tuning parameter value by examining 
# the "elbow". The optimal tuning paramter value is somewhat a trade off between network
# modularity and sparseness.
