# Supplementary material for: CONE: Community Oriented Network Estimation Is a Versatile Framework for Inferring Population Structure in Large-Scale Sequencing Data
Source: G3 (Bethesda). 2017 Aug 22;7(10):3359–77. doi: 10.1534/g3.117.300131 (PMC5633386; doi:10.1534/g3.117.300131)
Supplement: Supplementary file 8 [file 3359FileS1.zip › Supplementary_R_Codes/Simulations/PopulationModelSimulation/IslandModel/IslandModelSimulationAnalysis.R]

# 06.06.2017

library(glmnet)
library(igraph)
library(LEA)

NmbofSim = 50

MBK = rep(NA,NmbofSim)
StARSK = rep(NA,NmbofSim)
SubsampleK = rep(NA,NmbofSim)
sNMFK = rep(NA,NmbofSim)

ModUnw = rep(NA,NmbofSim)
ModStARS = rep(NA,NmbofSim)
ModSubsample = rep(NA,NmbofSim)

lambda = seq(0.3,0.01,length.out=30) # For CONE

for(h in 1:NmbofSim){
  
  sourcefile = paste("IslandData", formatC(h, width=3, flag="0"), sep="")

  Data = read.table(paste("./Data/",sourcefile,".dat",sep=""),skip=2001, sep="\t")

  Data = Data[,-c(1,2002)]

  Y = t(Data)

  Y[Y == 0101] = 0
  Y[Y == 0102] = 1
  Y[Y == 0201] = 1
  Y[Y == 0202] = 2
  
  ########################################################################
  
  # sNMF analysis
  
  write.geno(t(Y),"MicrosatelliteRecodedSNP.geno")
  
  obj.snmf = snmf("MicrosatelliteRecodedSNP.geno", K = 1:15, entropy = T, alpha = 100, 
                  project = "new",repetitions = 5)
  
  
  ce = matrix(NA,5,15)
  
  for(i in 1:15){
    ce[,i] = cross.entropy(obj.snmf,K=i)
  }
  
  remove(i)
  
  sNMFCEmin = apply(ce, 2, min)
  
  sNMFK[h] = which.min(sNMFCEmin)
  
  ########################################################################
  
  # CONE analysis
  
  n = nrow(Y)
  
  p = ncol(Y)
  
  b = floor(10*sqrt(n)) # The size of the single StARS re-sample
  
  N = 20 # How many the re-sampling should be repeated. This was used for
  # example in the R package "huge" for StARS.
  
  ####################################################################################
  
  MBapprox = array(0, dim=c(p,p,length(lambda)))
  psiLambda = array(0, dim=c(p,p,length(lambda)))
  thetaLambda = array(0, dim=c(p,p,length(lambda)))
  xiLambda = array(0, dim=c(p,p,length(lambda)))
  
  k = 1
  
  # Do N samples of size b from the data set Y and construct a graph with each value of the
  # regularization/penalization parameter lambda
  
  intercept = T
  
  while(k <= N){
    
    s = sample(1:n,b)
    
    for(i in 1:ncol(Y)){
      
      fit = glmnet(Y[s,-i], Y[s,i],intercept=intercept,lambda=lambda,family="multinomial")
      
      for(j in 1:length(lambda)){
        
        sarake = as.vector(coef(fit)$"0"[,j] + coef(fit)$"1"[,j] + coef(fit)$"2"[,j])
        
        MBapprox[-i,i,j] = sarake[-1]
        
      }
      
      cat("\r", round(i/ncol(Y)*100,2), "%")
      
    }
    
    for(j in 1:length(lambda)){
      
      MBapprox[,,j] = MBapprox[,,j]*t(MBapprox[,,j]) # "and" rule
      
      psiLambda[,,j] = ifelse(MBapprox[,,j] != 0 , 1, 0); diag(psiLambda[,,j]) = 0
      
      thetaLambda[,,j] = thetaLambda[,,j] + psiLambda[,,j]
      
    }
    
    cat("\r", "Overall progress ", round(k/N*100,2), "%", "\n")
    
    k = k + 1
    
  }
  
  ##########
  
  for(i in 1:length(lambda)){
    
    thetaLambda[,,i] = thetaLambda[,,i]/N
    
  }
  
  #########
  
  for(i in 1:length(lambda)){
    
    xiLambda[,,i] = 2*thetaLambda[,,i]*(1-thetaLambda[,,i])
    
  }
  
  #########
  
  DLambda = rep(0,length(lambda))
  
  for(j in 1:length(lambda)){
    
    DLambda[j] = sum(xiLambda[,,j][upper.tri(xiLambda[,,j])])/(p*(p-1)/2)
    
  }
  
  #########
  
  beta = 0.05
  
  # Choose the optimal shrinkage according to the value illustrated in the plot
  
  opt.index = max(which.max(DLambda >= beta)[1] - 1, 1)
  
  lambdaStARS = lambda[opt.index]
  
  lambdaModularity = 0.08782759 # A pre determined value from an arbitrary validation set
  
  WeightsWithStARLambda = thetaLambda[,,opt.index]
  
  #############################################################################
  
  NewMBapprox = matrix(0,p,p)
  StARSMBapprox = matrix(0,p,p)
  
  for(i in 1:ncol(Y)){
    
    fit = glmnet(Y[,-i], Y[,i],intercept=intercept,lambda=lambdaModularity,family="multinomial")
    
    sarake = as.vector(coef(fit)$"0" + coef(fit)$"1" + coef(fit)$"2")
    
    NewMBapprox[-i,i] = sarake[-1]
    
    ###########
    
    fit = glmnet(Y[,-i], Y[,i],intercept=intercept,lambda=lambdaStARS,family="multinomial")
    
    sarake = as.vector(coef(fit)$"0" + coef(fit)$"1" + coef(fit)$"2")
    
    StARSMBapprox[-i,i] = sarake[-1]
    
    cat("\r", round(i/p*100,2), "%")
    
  }
  
  
  NewMBapprox = NewMBapprox*t(NewMBapprox) # "And" rule
  #NewMBapprox = NewMBapprox + t(NewMBapprox) # "Or" rule
  
  StARSMBapprox = StARSMBapprox*t(StARSMBapprox) # "And" rule
  
  psiLambda = ifelse(NewMBapprox != 0 , 1, 0)
  
  StARSLambda = ifelse(StARSMBapprox != 0, 1, 0)
  
  ################################################################
  
  
  WeightA = WeightsWithStARLambda
  
  diag(psiLambda) = 0
  
  diag(StARSLambda) = 0
  
  diag(WeightA) = 0
  
  g = graph_from_adjacency_matrix(psiLambda,mode = "undirected",weighted=NULL)
  gStARS = graph_from_adjacency_matrix(StARSLambda,mode = "undirected",weighted=NULL)
  gSubsample = graph_from_adjacency_matrix(WeightA,mode = "undirected",weighted=T)
  
  wc = cluster_walktrap(g)
  wcStARS = cluster_walktrap(gStARS)
  wcSubsample = cluster_walktrap(gSubsample)
  
  ##################################################################
  
  ModUnw[h] = modularity(wc)
  ModStARS[h] = modularity(wcStARS)
  ModSubsample[h] = modularity(wcSubsample)
  
  MBK[h] = max(membership(wc))
  StARSK[h] = max(membership(wcStARS))
  SubsampleK[h] = max(membership(wcSubsample))
  
}

Results = data.frame("K.CONE_Unweight" = MBK, "UnweightedMod" = ModUnw , "K.CONE_StARS" = StARSK, 
                     "StARSMod" = ModStARS,"K.CONE_subsample" = SubsampleK, "SubsampleMod" = ModSubsample,
                     "sNMF" = sNMFK)

write.table(Results, "IslandPopulationFreq.txt")
