# Supplementary material for: CONE: Community Oriented Network Estimation Is a Versatile Framework for Inferring Population Structure in Large-Scale Sequencing Data
Source: G3 (Bethesda). 2017 Aug 22;7(10):3359–77. doi: 10.1534/g3.117.300131 (PMC5633386; doi:10.1534/g3.117.300131)
Supplement: Supplementary file 8 [file 3359FileS1.zip › Supplementary_R_Codes/Teosinte/MexicoTeosinteDrawGraph.r]

# 11.08.2017

# After the StARS and MB-style neighborhood selection is done by running the script 
# "MexicoTeosinteStARSAndMBAnalysis.R" plot networks for visual inspection

library(qgraph)

NewMBapprox = read.table("ZeaMexicana_nonSymmetricMBapprox.txt",sep=",")

WeightA = read.table("ZeaMexicana_StARSWeights.txt",sep=",")

NewMBapprox = as.matrix(NewMBapprox)

WeightA = as.matrix(WeightA)

NewMBapprox = NewMBapprox*t(NewMBapprox)

psiLambda = ifelse(NewMBapprox != 0 , 1, 0)

colSums(psiLambda)

WeightedpsiLambda = psiLambda*WeightA

Class = NULL

Class[1:12] = "El Porvenir"
Class[13:24] = "Opopeo"
Class[25:30] = "Santa Clara"
Class[31:36] = "Nabogame"
Class[37:42] = "Santa Clara"
Class[43:48] = "Nabogame"
Class[49:54] = "Puerta E."
Class[55:60] = "Puruandiro"
Class[61:66] = "Puerta E."
Class[67:72] = "Puruandiro"
Class[73:77] = "Xochimilco"
Class[78:82] = "Tenango del Aire"
Class[83:84] = "San Pedro"
Class[85:88] = "Xochimilco"
Class[89:94] = "Tenango del Aire"
Class[95:100] = "San Pedro"
Class[101:102] = "Ixtlan"
Class[103:106] = "San Pedro"
Class[107:108] = "Ixtlan"
Class[109] = "Tenango del Aire"
Class[110:112] = "Xochimilco"
Class[113:120] = "Ixtlan"

# El Porvenir 		= purple 
# Ixtlan 			= violet
# Nabogame 			= darkblue
# Opopeo 			= yellow
# Puerta E. 		= purple4
# Puruandiro 		= seagreen
# San Pedro 		= green
# Santa Clara	    = brown1
# Tenango del Aire  = black
# Xochimilco 		= yellowgreen

pdf(file='TeosinteMexicana_neighborhood_selection.pdf', onefile=T, paper='A4r')

#par(mfrow = c(2,2))

#qgraph(WeightA,layout="spring",diag=F,edge.color="black",groups=factor(Class),
#       color=c("purple","violet","darkblue","yellow","purple4","seagreen","green","brown1","black","yellowgreen"),
#	  labels=F, legend.cex = 0.7)
qgraph(psiLambda,layout="spring",diag=F,edge.color="black",groups=factor(Class),
       color=c("purple","violet","darkblue","yellow","purple4","seagreen","green","brown1","black","yellowgreen"),
	 labels=F, legend.cex = 0.7)
#qgraph(WeightedpsiLambda,layout="spring",diag=F,edge.color="black",groups=factor(Class),
#       color=c("purple","violet","darkblue","yellow","purple4","seagreen","green","brown1","black","yellowgreen"),
#	 labels=F, legend.cex = 0.7)

dev.off()
