# Supplementary material for: CONE: Community Oriented Network Estimation Is a Versatile Framework for Inferring Population Structure in Large-Scale Sequencing Data
Source: G3 (Bethesda). 2017 Aug 22;7(10):3359–77. doi: 10.1534/g3.117.300131 (PMC5633386; doi:10.1534/g3.117.300131)
Supplement: Supplementary file 8 [file 3359FileS1.zip › Supplementary_R_Codes/Teosinte/ParviglumisDrawGraph.R]

# 11.08.2017

library(qgraph)

NewMBapprox = read.table("ZeaParviglumis_nonSymmetricMBapprox.txt",sep=",")

WeightA = read.table("ZeaParviglumis_StARSWeights.txt",sep=",")

NewMBapprox = as.matrix(NewMBapprox)

WeightA = as.matrix(WeightA)

NewMBapprox = NewMBapprox*t(NewMBapprox)

psiLambda = ifelse(NewMBapprox != 0 , 1, 0)

colSums(psiLambda)

WeightedpsiLambda = psiLambda*WeightA

Class = NULL

Class[130] = "La Cadena" 
Class[129] = "San Lorenzo"
Class[120:128] = "La Cadena"
Class[109:119] = "San Lorenzo"
Class[97:108] = "EjutlaB"
Class[95:96] = "Los Guajes"
Class[83:94] = "La Mesa"
Class[71:82] = "EjutlaA"
Class[61:70] = "Los Guajes"
Class[52:60] = "Ahuacatitlan"
Class[51] = "El Sauz"
Class[49:50] = "Crucero L."
Class[46:48] = "Ahuacatitlan"
Class[35:45] = "El Sauz"
Class[25:34] = "Crucero L."
Class[13:24] = "Amatlan de Casas"
Class[1:12] = "El Rodeo"

#Ahuacatitlan       = darkgreen
#Amatlan de Casas	  = green
#Crucero Lagunitas	= purple
#EjutlaA			= violet
#EjutlaB			= blue
#El Rodeo			= lightblue
#El Sauz			= red
#La Cadena			= darkblue
#La Mesa			= brown1
#Los Guajes			= green
#San Lorenzo		= cyan


pdf(file='Zea_neighborhood_selection.pdf', onefile=T, paper='A4r')

par(mfrow = c(1,2))

#qgraph(WeightA,layout="spring",diag=F,edge.color="black",groups=factor(Class),
#       color=c("darkgreen","green","purple","violet","blue","lightblue","red","darkblue","brown1","green","cyan"),
#	  labels=F, legend.cex = 0.7)
qgraph(psiLambda,layout="spring",diag=F,edge.color="black",groups=factor(Class),
       color=c("darkgreen","green","purple","violet","blue","lightblue","red","darkblue","brown1","green","cyan"),
	 labels=F, legend.cex = 0.7)
qgraph(WeightedpsiLambda,layout="spring",diag=F,edge.color="black",groups=factor(Class),
       color=c("darkgreen","green","purple","violet","blue","lightblue","red","darkblue","brown1","green","cyan"),
	 labels=F, legend.cex = 0.7)

dev.off()
