# Supplementary material for: CONE: Community Oriented Network Estimation Is a Versatile Framework for Inferring Population Structure in Large-Scale Sequencing Data
Source: G3 (Bethesda). 2017 Aug 22;7(10):3359–77. doi: 10.1534/g3.117.300131 (PMC5633386; doi:10.1534/g3.117.300131)
Supplement: Supplementary file 8 [file 3359FileS1.zip › Supplementary_R_Codes/Teosinte/TeosinteAncestryCoefficients.r]

# 11.4.2017

library(igraph)

NewMBapprox = read.table("Teosinte_nonSymmetricMBapprox.txt",sep=",")

WeightA = read.table("Teosinte_StARSWeights.txt",sep=",")

NewMBapprox = as.matrix(NewMBapprox)

WeightA = as.matrix(WeightA)

NewMBapprox = NewMBapprox*t(NewMBapprox)

psiLambda = ifelse(NewMBapprox != 0 , 1, 0)

colSums(psiLambda)

WeightedpsiLambda = psiLambda*WeightA

Subspecies = NULL
Population = NULL

Subspecies[121:250] = "Parviglumis"
Subspecies[1:120] = "Mexicana"

# Mexicana = brown1
# Parviglumis = "orange1"

Population[1:12] = "El Porvenir"
Population[13:24] = "Opopeo"
Population[25:30] = "Santa Clara"
Population[31:36] = "Nabogame"
Population[37:42] = "Santa Clara"
Population[43:48] = "Nabogame"
Population[49:54] = "Puerta E."
Population[55:60] = "Puruandiro"
Population[61:66] = "Puerta E."
Population[67:72] = "Puruandiro"
Population[73:77] = "Xochimilco"
Population[78:82] = "Tenango del Aire"
Population[83:84] = "San Pedro"
Population[85:88] = "Xochimilco"
Population[89:94] = "Tenango del Aire"
Population[95:100] = "San Pedro"
Population[101:102] = "Ixtlan"
Population[103:106] = "San Pedro"
Population[107:108] = "Ixtlan"
Population[109] = "Tenango del Aire"
Population[110:112] = "Xochimilco"
Population[113:120] = "Ixtlan"

Population[121:132] = "El Rodeo"
Population[133:144] = "Amatlan de Canas"
Population[145:154] = "Crucero L."
Population[155:165] = "El Sauz"
Population[166:168] = "Ahuacatitlan"
Population[169:170] = "Crucero L."
Population[171] = "El Sauz"
Population[172:180] = "Ahuacatitlan"
Population[181:190] = "Los Guajes"
Population[191:202] = "EjutlaA"
Population[203:214] = "La Mesa"
Population[215:216] = "Los Guajes"
Population[217:228] = "EjutlaB"
Population[229:239] = "San Lorenzo"
Population[240:248] = "La Cadena"
Population[249] = "San Lorenzo"
Population[250] = "La Cadena" 

# Ahuacatitlan      = darkgreen		Parviglumis
# Amatlan de Casas	= green		Parviglumis
# Crucero Lagunitas	= deeppink		Parviglumis
# EjutlaA			= violet		Parviglumis
# EjutlaB			= blue		Parviglumis
# El Rodeo			= lightblue		Parviglumis
# El Sauz			= red			Parviglumis
# El Porvenir 		= purple 		Mexicana
# Ixtlan 			= cyab		Mexicana
# La Cadena			= darkblue		Parviglumis
# La Mesa			= brown1		Parviglumis
# Los Guajes		= springgreen	Parviglumis
# Nabogame 			= khaki		Mexicana
# Opopeo 			= yellow		Mexicana
# Puerta E. 		= purple4		Mexicana
# Puruandiro 		= seagreen		Mexicana
# San Lorenzo		= white		Parviglumis
# San Pedro 		= lightgreen	Mexicana
# Santa Clara	    = brown			Mexicana
# Tenango del Aire  = black			Mexicana
# Xochimilco 		= yellowgreen	Mexicana


# Compute ancestry coefficients

p = ncol(psiLambda)

g = graph_from_adjacency_matrix(psiLambda,mode = "undirected",weighted=NULL)
wc = cluster_walktrap(g)
nmbClustMB = max(membership(wc))
qconeWTMB = matrix(NA,p,nmbClustMB)
DegreeMB = colSums(psiLambda)
clustersMB = membership(wc)

for(i in 1:p){
  for(j in 1:nmbClustMB){
  
  qconeWTMB[i,j] = sum(psiLambda[clustersMB == j,i])/DegreeMB[i]
  
  }
}

g = graph_from_adjacency_matrix(WeightA,mode = "undirected",weighted=TRUE)
wc = cluster_walktrap(g)
nmbClustStARS = max(membership(wc))
qconeWTStARS = matrix(NA,p,nmbClustStARS)
DegreeStARS = colSums(WeightA)
clustersStARS = membership(wc)

for(i in 1:p){
  for(j in 1:nmbClustStARS){
    
    qconeWTStARS[i,j] = sum(WeightA[clustersStARS == j,i])/DegreeStARS[i]
    
  }
}

g = graph_from_adjacency_matrix(WeightedpsiLambda,mode = "undirected",weighted=TRUE)
wc = cluster_walktrap(g)
nmbClustWeigth = max(membership(wc))
qconeWTWeight = matrix(NA,p,nmbClustWeigth)
DegreeWeight = colSums(WeightedpsiLambda)
clustersWeigth = membership(wc)

for(i in 1:p){
  for(j in 1:nmbClustWeigth){
    
    qconeWTWeight[i,j] = sum(WeightedpsiLambda[clustersWeigth == j,i])/DegreeWeight[i]
    
  }
}


# Order following Pyhajarvi et al. (2013)

Altitude = which(Population == "Crucero L.")
breaks = length(Altitude)
Altitude = c(Altitude,which(Population == "La Cadena"))
breaks = c(breaks,length(Altitude))
Altitude = c(Altitude,which(Population == "Amatlan de Canas"))
breaks = c(breaks,length(Altitude))
Altitude = c(Altitude,which(Population == "El Rodeo"))
breaks = c(breaks,length(Altitude))
Altitude = c(Altitude,which(Population == "Los Guajes"))
breaks = c(breaks,length(Altitude))
Altitude = c(Altitude,which(Population == "San Lorenzo"))
breaks = c(breaks,length(Altitude))
Altitude = c(Altitude,which(Population == "EjutlaB"))
breaks = c(breaks,length(Altitude))
Altitude = c(Altitude,which(Population == "El Sauz"))
breaks = c(breaks,length(Altitude))
Altitude = c(Altitude,which(Population == "La Mesa"))
breaks = c(breaks,length(Altitude))
Altitude = c(Altitude,which(Population == "EjutlaA"))
breaks = c(breaks,length(Altitude))
Altitude = c(Altitude,which(Population == "Ahuacatitlan"))
breaks = c(breaks,length(Altitude))
Altitude = c(Altitude,which(Population == "Ixtlan"))
breaks = c(breaks,length(Altitude))
Altitude = c(Altitude,which(Population == "Puerta E."))
breaks = c(breaks,length(Altitude))
Altitude = c(Altitude,which(Population == "Puruandiro"))
breaks = c(breaks,length(Altitude))
Altitude = c(Altitude,which(Population == "Nabogame"))
breaks = c(breaks,length(Altitude))
Altitude = c(Altitude,which(Population == "El Porvenir"))
breaks = c(breaks,length(Altitude))
Altitude = c(Altitude,which(Population == "Santa Clara"))
breaks = c(breaks,length(Altitude))
Altitude = c(Altitude,which(Population == "Opopeo"))
breaks = c(breaks,length(Altitude))
Altitude = c(Altitude,which(Population == "Xochimilco"))
breaks = c(breaks,length(Altitude))
Altitude = c(Altitude,which(Population == "San Pedro"))
breaks = c(breaks,length(Altitude))
Altitude = c(Altitude,which(Population == "Tenango del Aire"))

qconeWTMB = qconeWTMB[Altitude,]
qconeWTStARS = qconeWTStARS[Altitude,]
qconeWTWeight = qconeWTWeight[Altitude,]

names = c("Crucero L.", "La Cadena", "Amatlan de Canas", "El Rodeo", "Los Guajes", "San Lorenzo", 
  "EjutlaB", "El Sauz", "La Mesa", "EjutlaA", "Ahuacatitlan", "Ixtlan", "Puerta E.", 
  "Puruandiro", "Nabogame", "El Porvenir", "Santa Clara", "Opopeo", "Xochimilco", 
  "San Pedro", "Tenango del Aire")

par(mfrow=c(3,1))

par(mgp = c(0, 0, -1.5))
barplot(t(qconeWTMB), col = rainbow(nmbClustMB), border = NA, space = 0,ylim=c(0,1),yaxt="n")
axis(2, at=c(0,0.5,1))
text(c(breaks-5,245),-0.01, srt = 60, adj= 1, xpd = TRUE,labels = names, cex=0.85)
mtext(side=2, text="Ancestry coefficients \n K = 12", cex=0.7, line=2)
mtext("A", outer = F, adj=0.025, line=1, cex = 1.5, font=2)
abline(v=breaks,col="black",lwd=1.5)

barplot(t(qconeWTStARS), col = rainbow(nmbClustStARS), border = NA, space = 0,ylim=c(0,1), yaxt="n")
axis(2, at=c(0,0.5,1))
text(c(breaks-5,245),-0.01, srt = 60, adj= 1, xpd = TRUE,labels = names, cex=0.85)
mtext(side=2, text="Ancestry coefficients \n K = 12", cex=0.7, line=2)
mtext("B", outer = F, adj=0.025, line=1, cex = 1.5, font=2)
abline(v=breaks,col="black",lwd=1.5)

barplot(t(qconeWTWeight), col = rainbow(nmbClustWeigth), border = NA, space = 0,ylim=c(0,1), yaxt="n")
axis(2, at=c(0,0.5,1))
text(c(breaks-5,245),-0.01, srt = 60, adj= 1, xpd = TRUE,labels = names, cex=0.85)
mtext(side=2, text="Ancestry coefficients \n K = 17", cex=0.7, line=2)
mtext("C", outer = F, adj=0.025, line=1, cex = 1.5, font=2)
abline(v=breaks,col="black",lwd=1.5)
