# Supplementary material for: CONE: Community Oriented Network Estimation Is a Versatile Framework for Inferring Population Structure in Large-Scale Sequencing Data
Source: G3 (Bethesda). 2017 Aug 22;7(10):3359–77. doi: 10.1534/g3.117.300131 (PMC5633386; doi:10.1534/g3.117.300131)
Supplement: Supplementary file 8 [file 3359FileS1.zip › Supplementary_R_Codes/Teosinte/TeosinteCommunityAnalysis.R]

# 11.08.2017

# After the MB-style neighborhood selection, draw graphs and examine how samples divide to different
# communities forming clusters (subpopulations)

library(igraph)

# First, read data and do some minor pre-modifications:

NewMBapprox = read.table("ZeaParviglumis_nonSymmetricMBapprox.txt",sep=",")

WeightA = read.table("ZeaParviglumis_StARSWeights.txt",sep=",")

NewMBapprox = as.matrix(NewMBapprox)

WeightA = as.matrix(WeightA)

NewMBapprox = NewMBapprox*t(NewMBapprox)

psiLambda = ifelse(NewMBapprox != 0 , 1, 0)

diag(psiLambda) = 1 # Needed for this package. Usually diagonal element values of the adjacency matrix are 0

diag(WeightA) = 1 # Needed for this package

WeightedpsiLambda = psiLambda*WeightA

diag(WeightedpsiLambda) = 1

###########################################################

# 

g = graph_from_adjacency_matrix(psiLambda,mode = "undirected",weighted=NULL)

plot(g)

wc = cluster_walktrap(g)

modularity(wc)
membership(wc)

V(g)$color = "black"

Class = NULL

Class[130] = "darkblue" 
Class[129] = "cyan"
Class[120:128] = "darkblue"
Class[109:119] = "cyan"
Class[97:108] = "blue"
Class[95:96] = "brown"
Class[83:94] = "brown1"
Class[71:82] = "violet"
Class[61:70] = "brown"
Class[52:60] = "darkgreen"
Class[51] = "red"
Class[49:50] = "purple"
Class[46:48] = "darkgreen"
Class[35:45] = "red"
Class[25:34] = "purple"
Class[13:24] = "green"
Class[1:12] = "lightblue"

Members = rep(0,ncol(psiLambda))
names(Members) = names(membership(wc))
Members[Class == "lightblue"] = 11
Members[Class == "green"] = 10
Members[Class == "purple"] = 9
Members[Class == "red"] = 8
Members[Class == "darkgreen"] = 7
Members[Class == "violet"] = 6
Members[Class == "brown1"] = 5
Members[Class == "blue"] = 4
Members[Class == "cyan"] = 3
Members[Class == "darkblue"] = 2
Members[Class == "brown"] = 1


#Ahuacatitlan       = darkgreen
#Amatlan de Casas	  = green
#Crucero Lagunitas	= purple
#EjutlaA			= violet
#EjutlaB			= blue
#El Rodeo			= lightblue
#El Sauz			= red
#La Cadena			= darkblue
#La Mesa			= brown1
#Los Guajes			= green
#San Lorenzo		= cyan

g = graph_from_adjacency_matrix(psiLambda,mode = "undirected",weighted=T,diag=F) # This is needed just to produce nice graphs

V(g)$color = Class
E(g)$color= "black"

V(g)$color


plot(g, vertex.label=NA, vertex.color=V(g)$color, edge.color = E(g)$color, vertex.size=8)

plot(wc,g, vertex.label=NA, vertex.color=V(g)$color, edge.color = E(g)$color, vertex.size=8)

layout = layout.fruchterman.reingold(g)
plot(wc, g, col=Class, mark.border="black", mark.col = "lightgray",layout=layout, 
     vertex.label=NA, vertex.size=10, edge.arrow.size=.2,edge.color = "black")

modularity(wc)
membership(wc)
algorithm(wc)
merges(wc)

max(membership(wc))

length(unique(Class))

wc2 = wc

wc2$membership = Members

plot(wc2, g, col=Class, mark.border="black", mark.col = "white",layout=layout, 
     vertex.label=NA, vertex.size=10, edge.arrow.size=.2,edge.color = "black")
