# Supplementary material for: CONE: Community Oriented Network Estimation Is a Versatile Framework for Inferring Population Structure in Large-Scale Sequencing Data
Source: G3 (Bethesda). 2017 Aug 22;7(10):3359–77. doi: 10.1534/g3.117.300131 (PMC5633386; doi:10.1534/g3.117.300131)
Supplement: Supplementary file 8 [file 3359FileS1.zip › Supplementary_R_Codes/Teosinte/TeosinteDrawGraph.r]

# 11.08.2017

# Some additional graphs of Teosinte samples.

library(qgraph)

NewMBapprox = read.table("Teosinte_nonSymmetricMBapprox.txt",sep=",")

WeightA = read.table("Teosinte_StARSWeights.txt",sep=",")

NewMBapprox = as.matrix(NewMBapprox)

WeightA = as.matrix(WeightA)

NewMBapprox = NewMBapprox*t(NewMBapprox)

psiLambda = ifelse(NewMBapprox != 0 , 1, 0)

colSums(psiLambda)

WeightedpsiLambda = psiLambda*WeightA

Subspecies = NULL
Population = NULL

Subspecies[121:250] = "Parviglumis"
Subspecies[1:120] = "Mexicana"

# Mexicana = brown1
# Parviglumis = "orange1"

Population[1:12] = "El Porvenir"
Population[13:24] = "Opopeo"
Population[25:30] = "Santa Clara"
Population[31:36] = "Nabogame"
Population[37:42] = "Santa Clara"
Population[43:48] = "Nabogame"
Population[49:54] = "Puerta E."
Population[55:60] = "Puruandiro"
Population[61:66] = "Puerta E."
Population[67:72] = "Puruandiro"
Population[73:77] = "Xochimilco"
Population[78:82] = "Tenango del Aire"
Population[83:84] = "San Pedro"
Population[85:88] = "Xochimilco"
Population[89:94] = "Tenango del Aire"
Population[95:100] = "San Pedro"
Population[101:102] = "Ixtlan"
Population[103:106] = "San Pedro"
Population[107:108] = "Ixtlan"
Population[109] = "Tenango del Aire"
Population[110:112] = "Xochimilco"
Population[113:120] = "Ixtlan"

Population[121:132] = "El Rodeo"
Population[133:144] = "Amatlan de Casas"
Population[145:154] = "Crucero L."
Population[155:165] = "El Sauz"
Population[166:168] = "Ahuacatitlan"
Population[169:170] = "Crucero L."
Population[171] = "El Sauz"
Population[172:180] = "Ahuacatitlan"
Population[181:190] = "Los Guajes"
Population[191:202] = "EjutlaA"
Population[203:214] = "La Mesa"
Population[215:216] = "Los Guajes"
Population[217:228] = "EjutlaB"
Population[229:239] = "San Lorenzo"
Population[240:248] = "La Cadena"
Population[249] = "San Lorenzo"
Population[250] = "La Cadena" 

# Ahuacatitlan      = darkgreen		Parviglumis
# Amatlan de Casas	= green		Parviglumis
# Crucero Lagunitas	= deeppink		Parviglumis
# EjutlaA			= violet		Parviglumis
# EjutlaB			= blue		Parviglumis
# El Rodeo			= lightblue		Parviglumis
# El Sauz			= red			Parviglumis
# El Porvenir 		= purple 		Mexicana
# Ixtlan 			= cyab		Mexicana
# La Cadena			= darkblue		Parviglumis
# La Mesa			= brown1		Parviglumis
# Los Guajes		= springgreen	Parviglumis
# Nabogame 			= khaki		Mexicana
# Opopeo 			= yellow		Mexicana
# Puerta E. 		= purple4		Mexicana
# Puruandiro 		= seagreen		Mexicana
# San Lorenzo		= white		Parviglumis
# San Pedro 		= lightgreen	Mexicana
# Santa Clara	    = brown			Mexicana
# Tenango del Aire  = black			Mexicana
# Xochimilco 		= yellowgreen	Mexicana

#pdf(file='Teosinte_neighborhood_selection.pdf', onefile=T, paper='A4r')
postscript(file='Teosinte_neighborhood_selection.eps', width=7.8, height=9.8, onefile=T)


par(mfrow = c(2,2))

qgraph(psiLambda,layout="spring",diag=F,edge.color="black",groups=factor(Subspecies),
       color=c("brown1","orange1"),
	   labels=F, legend.cex = 0.7)
mtext("A", outer = F, adj=0.025, line=1, cex = 1.5, font=2)

qgraph(WeightA,layout="spring",diag=F,edge.color="black",groups=factor(Population),
       color=c("darkgreen","green","deeppink","violet","blue","lightblue","red","purple","cyan","darkblue","brown1","springgreen","khaki","yellow","purple4","seagreen","white","lightgreen","brown","black","yellowgreen"),
	  labels=F, legend.cex = 0.4)
mtext("B", outer = F, adj=0.025, line=1, cex = 1.5, font=2)

qgraph(psiLambda,layout="spring",diag=F,edge.color="black",groups=factor(Population),
       color=c("darkgreen","green","deeppink","violet","blue","lightblue","red","purple","cyan","darkblue","brown1","springgreen","khaki","yellow","purple4","seagreen","cyan","lightgreen","brown","black","yellowgreen"),
	 labels=F, legend.cex = 0.4, legend=F)
mtext("C", outer = F, adj=0.025, line=1, cex = 1.5, font=2)

qgraph(WeightedpsiLambda,layout="spring",diag=F,edge.color="black",groups=factor(Population),
       color=c("darkgreen","green","deeppink","violet","blue","lightblue","red","purple","cyan","darkblue","brown1","springgreen","khaki","yellow","purple4","seagreen","cyan","lightgreen","brown","black","yellowgreen"),
	 labels=F, legend.cex = 0.4, legend=F, overlay=T, overlaySize = 0.8)
mtext("D", outer = F, adj=0.025, line=1, cex = 1.5, font=2)

dev.off()
