# Supplementary material for: CONE: Community Oriented Network Estimation Is a Versatile Framework for Inferring Population Structure in Large-Scale Sequencing Data
Source: G3 (Bethesda). 2017 Aug 22;7(10):3359–77. doi: 10.1534/g3.117.300131 (PMC5633386; doi:10.1534/g3.117.300131)
Supplement: Supplementary file 8 [file 3359FileS1.zip › Supplementary_R_Codes/Teosinte/TeosinteFindingNmbOfClustersElbow.R]

# 11.08.2017

# What is the number of (sub)populations which would descripe the data in a sufficient manner?

library(gtools)
library(glmnet)
library(igraph)

########################################################################

MexicoY = read.table("Mexicana_AB_FinalReport.txt",sep="\t",header=T,row.names=1)
ParviglumisY = read.table("Parviglumis_AB_FinalReport.txt",sep="\t",header=T,row.names=1)

usedSNPs = read.table("36719_SNPs.txt")

usedSNPs = as.character(usedSNPs[,1])

MexicoY = MexicoY[usedSNPs,]
ParviglumisY = ParviglumisY[usedSNPs,]

Y = cbind(MexicoY,ParviglumisY)

remove(ParviglumisY,MexicoY)

Y = as.matrix(Y)

Y[Y == "AB"] <- 1
Y[Y == "BB"] <- 2
Y[Y == "AA"] <- 0
Y[Y == "--"] <- 9

# Data does not contain any monomorphic SNPs

table(Y[20,])

# Impute missing values with the marker mode (the most common genotype on the row)

fun = function(a){ length(table(as.vector(a[a == 9]))) }

howmanystillmissing = apply(Y,1,fun)

whichmissing = which(howmanystillmissing == 1)

length(whichmissing)

for(i in whichmissing){
  
  tab = table(as.vector(Y[i,]))
  
  Y[i,Y[i,] == 9] <- as.numeric(names(tab)[tab == max(tab)])[1]
  
  cat("\r",i)
  
}

whichmissing[length(whichmissing)]

dim(Y)

###############################################################

rm(list=(ls()[ls()!="Y"]))

L = nrow(Y)
N = ncol(Y)

########################################################################
    
# CONE analysis

# First, we do the MB-style neighborhood selection with each value of the penlization parameter lambda:

lambda = seq(0.5,0.005,length.out=40)# For CONE Modularity approach

CONEK = rep(NA,length(lambda))

ModCONE = rep(NA,length(lambda))
    
MBapprox = array(0, dim=c(N,N,length(lambda)))
psiLambda = array(0, dim=c(N,N,length(lambda)))
    
for(i in 1:ncol(Y)){
    
  fit = glmnet(Y[,-i], Y[,i],intercept=T,lambda=lambda,family="multinomial")
    
  for(j in 1:length(lambda)){
      
    sarake = as.vector(coef(fit)$"0"[,j] + coef(fit)$"1"[,j] + coef(fit)$"2"[,j])
      
    MBapprox[-i,i,j] = sarake[-1]
      
  }
  
  cat("\r",round(100*i/N,2),"%")
  
}

# In the next step, we make the adjacency matrix "psiLambda" (here actually an array of matrices)
# symmetric. Then we calculate network modularity from the corresponding adjacency matrix and
# the corresponding number of communities (clusters):

for(j in 1:length(lambda)){
  
  MBapprox[,,j] = MBapprox[,,j]*t(MBapprox[,,j]) # "and" rule
  
  psiLambda[,,j] = ifelse(MBapprox[,,j] != 0 , 1, 0); diag(psiLambda[,,j]) = 0
  
  g = graph_from_adjacency_matrix(psiLambda[,,j],mode = "undirected",weighted=NULL)
  wc = cluster_walktrap(g)
  
  ModCONE[j] = modularity(wc)
  
  CONEK[j] = max(membership(wc))
  
  cat("\r",j)
    
}

ModandK = data.frame("lambda" = lambda,"NetworkMod" = ModCONE, "CorrespondingK" = CONEK)

write.table(ModandK,"NetworkModAndCorrespondK.txt")
  
################################################

# Next, we plot network modularity vs. the corresponding number of inferred communities and try
# to find an "elbow" or a change point in the plot. It seems that with some values of the tuning 
# parameter the number of infered communities does not change.

# See the supplementary Figure S1 in Kuismin et al (2017) - CONE: Community oriented network estimation 
# is a versatile framework for inferring population structure in large scale sequencing data

nmbs = as.character(c(1:length(lambda)))

pdf("NetworkModularity.pdf",paper= "a4r")

par(mfrow=c(2,1))

plot(CONEK,ModCONE,pch="",xlab=expression(hat(K)),ylab="Modularity",
     main="Teosinte CONE network modularity",cex.axis=0.5)
text(CONEK,ModCONE,nmbs,cex=0.7)

ticks = c(12, 20)
axis(side = 1, at = ticks, cex.axis=0.5)

abline(v=12,col="red",lty=2)
abline(v=20,col="red",lty=2)

plot(CONEK,ModCONE,pch="",xlab=expression(hat(K)),ylab="Modularity",
     main="Teosinte CONE network modularity",cex.axis=0.5,xlim=c(0,50))
text(CONEK,ModCONE,nmbs,cex=0.7)

ticks = c(12,14,16,18)
axis(side = 1, at = ticks, cex.axis=0.5)

abline(v=12,col="red",lty=2)
abline(v=20,col="red",lty=2)

dev.off()

# Similar to hierarchical clustering one can choose a proper tuning parameter value by examining 
# the "elbow". The optimal tuning paramter value is somewhat a trade off between network
# modularity and sparseness.
