# Supplementary material for: CONE: Community Oriented Network Estimation Is a Versatile Framework for Inferring Population Structure in Large-Scale Sequencing Data
Source: G3 (Bethesda). 2017 Aug 22;7(10):3359–77. doi: 10.1534/g3.117.300131 (PMC5633386; doi:10.1534/g3.117.300131)
Supplement: Supplementary file 8 [file 3359FileS1.zip › Supplementary_R_Codes/Teosinte/TeosinteStARSAndMBNeighborhoodSelection.R]

# 11.08.2017

# Analyze the teosinte (wild ancestor of maize) data used in Pyhajarvi et al (2013), 
# Genome Biol. Evol. 5(9):1594-1609 with MB-style neighborhood selection method (CONE)

library(glmnet)

MexicoY = read.table("Mexicana_AB_FinalReport.txt",sep="\t",header=T,row.names=1)
ParviglumisY = read.table("Parviglumis_AB_FinalReport.txt",sep="\t",header=T,row.names=1)

usedSNPs = read.table("36719_SNPs.txt")

usedSNPs = as.character(usedSNPs[,1])

MexicoY = MexicoY[usedSNPs,]
ParviglumisY = ParviglumisY[usedSNPs,]

Y = cbind(MexicoY,ParviglumisY)

remove(ParviglumisY,MexicoY)

Y = as.matrix(Y)

Y[Y == "AB"] <- 1
Y[Y == "BB"] <- 2
Y[Y == "AA"] <- 0
Y[Y == "--"] <- 9

n = nrow(Y)
p = ncol(Y)

# Data does not contain any monomorphic SNPs

table(Y[20,])

# Impute missing values with the marker mode (the most common genotype on the row)

fun = function(a){ length(table(as.vector(a[a == 9]))) }

howmanystillmissing = apply(Y,1,fun)

whichmissing = which(howmanystillmissing == 1)

length(whichmissing)

for(i in whichmissing){
  
  tab = table(as.vector(Y[i,]))
  
  Y[i,Y[i,] == 9] <- as.numeric(names(tab)[tab == max(tab)])[1]
  
  cat("\r",i)
  
}

whichmissing[length(whichmissing)]

dim(Y)

###############################################################

rm(list=(ls()[ls()!="Y"]))

L = nrow(Y)
N = ncol(Y)

b = floor(10*sqrt(L)) # The size of the single StARS re-sample

lambda = seq(0.5,0.005,length.out=40)

M = 20 # nmb of StARS runs

p = N

MBapprox = array(0,c(p,p,length(lambda)))
psiLambda= array(0,c(p,p,length(lambda))) 
thetaLambda = array(0,c(p,p,length(lambda)))
xiLambda = array(0,c(p,p,length(lambda)))

k = 1

# Do N samples of size b from the data set Y and construct a graph with each value of the
# regularization/penalization parameter lambda

intercept = T

while(k <= M){
  
  s = sample(1:L,b)
  
  for(i in 1:ncol(Y)){
    
    fit = glmnet(Y[s,-i], Y[s,i],intercept=intercept,lambda=lambda,family="multinomial")
    
    for(j in 1:length(lambda)){
      
      sarake = as.vector(coef(fit)$"0"[,j] + coef(fit)$"1"[,j] + coef(fit)$"2"[,j])
      
      MBapprox[-i,i,j] = sarake[-1]
      
    }
    
    cat("\r", round(i/ncol(Y)*100,2), "%")
    
  }
  
  for(j in 1:length(lambda)){
    
    MBapprox[,,j] = MBapprox[,,j]*t(MBapprox[,,j]) # "and" rule
    
    psiLambda[,,j] = ifelse(MBapprox[,,j] != 0 , 1, 0); diag(psiLambda[,,j]) = 0
    
    thetaLambda[,,j] = thetaLambda[,,j] + psiLambda[,,j]
    
  }
  
  cat("\r", "Overall progress ", round(k/M*100,2), "%", "\n")
  
  k = k + 1
  
}

#############################################################################

for(i in 1:length(lambda)){
  
  thetaLambda[,,i] = thetaLambda[,,i]/M
  
}

for(i in 1:length(lambda)){
  
  xiLambda[,,i] = 2*thetaLambda[,,i]*(1-thetaLambda[,,i])
  
}

DLambda = rep(0,length(lambda))

for(j in 1:length(lambda)){
  
  DLambda[j] = sum(xiLambda[,,j][upper.tri(xiLambda[,,j])])/(p*(p-1)/2)
  
}

beta = 0.05

plot(DLambda)
lines(c(0,length(lambda)),c(beta,beta),col="red",lty=2)

# Choose the optimal shrinkage according to the value illustrated in the plot

opt.index = max(which.max(DLambda >= beta)[1] - 1, 1)

lambdaStARS = lambda[opt.index]

lambdaStARS 

StARSWeights = thetaLambda[,,opt.index]

NewMBapprox = matrix(0,p,p)

for(i in 1:p){
  
  fit <- glmnet(Y[,-i], Y[,i],intercept=intercept,lambda=lambdaStARS,family="multinomial")
  sarake <- as.vector(coef(fit)$"0" + coef(fit)$"1" + coef(fit)$"2")
  
  NewMBapprox[-i,i] <- sarake[-1]
  
  cat("\r", round(i/p*100,2), "%")
  
}

write.table(StARSWeights,"Teosinte_StARSWeights.txt",sep=",")
write.table(NewMBapprox,"Teosinte_nonSymmetricMBapprox.txt",sep=",")
